# Supplementary material for: Molecularly Guided Drug Repurposing for Cholangiocarcinoma: An Integrative Bioinformatic Approach
Source: Genes (Basel). 2022 Jan 29;13(2):271. doi: 10.3390/genes13020271 (PMC8871819; doi:10.3390/genes13020271)
Supplement: Supplementary file 1 [file genes-13-00271-s001.zip]

Archive with 4 entries (4 files):
- .DS_Store
- Supplementary figures_R1_NEW.pdf
- Supplementary Tables_final.xlsx
- Suppl_Rscript_datasets.zip
