# Supplementary material for: Molecularly Guided Drug Repurposing for Cholangiocarcinoma: An Integrative Bioinformatic Approach
Source: Genes (Basel). 2022 Jan 29;13(2):271. doi: 10.3390/genes13020271 (PMC8871819; doi:10.3390/genes13020271)
Supplement: Supplementary file 1 [file genes-13-00271-s001.zip › Supplementary Tables_final.xlsx]

## Sheet: Table S1
Table S1. Pan-immune gene list [8] containing 3017 genes
Gene Name
C1QA
IGLC2
LY9
TNFRSF17
SPP1
XCL2
HLA-F
CXCL13
CLIC5
RGS4
RPS28
RFX7
EXOC7
HAPLN1
ZNF3
SSX3
HRBL
PRRG3
ABO
PRTN3
MATN1
CCL5
CD19
CD37
CD3D
CD3E
CD3G
CD3Z
CD79A
CD79B
CD8A
CD8B1
IGHG3
IGJ
IGLC1
CD14
LCK
LTB
MS4A1
CCL2
CCL3
CCL4
CCL8
CCL18
CCL19
CCL21
CXCL9
CXCL10
CXCL11
IGK@
GBP1
STAT1
IGLL5
OCLN
CD68
PDCD1
CD274
CTLA4
IGL@
IGHM
IGHV1-69
LOC652128
IGKC
IGLJ3
IL8
NTN2L
CTA-246H3.1
IGKV1D-13
IFI6
IGHA1
IGKV1OR2-108
IGKV1OR15-118
CD1C
CD1D
CD20
CD200
CD22
CD24
CD38
CD72
CD74
CD83
CD86
FCGR2B
TAP1
INDO
MX1
LAMP3
ISG15
RTP4
HERC6
IFI44L
MX2
IFIT3
HERC5
RSAD2
DDX58
ADAMDEC1
CD2
HCP5
NMI
SPOCK2
TRIM22
LYZ
IRF1
LAG3
PSCDBP
TFEC
UBD
SP140
CTSC
PLA2G7
ECGF1
PLAC8
FGL2
GZMK
CD48
STAT4
GPR18
P2RX5
IFI30
SH2D1A
LAPTM5
CD69
PTPN7
IRF8
PIM2
ETV7
GPR171
PSME1
BIRC3
FASLG
IFITM1
IFIT5
ITGB2
BTN3A2
HCLS1
SECTM1
ARHGAP15
KLRK1
IGSF6
EBI2
SNX10
BST2
APOC1
ZC3HAV1
DDAH2
LILRA4
EBI3
KLRC3
CLEC4A
CD40LG
VAV1
GLRX
ACP5
RFX5
CECR1
TRAF3
RAB8A
IL18
EFNA1
RASGRP1
REC8L1
CCRL2
DNAL4
CORO1A
MNDA
SLC7A7
HLA-DMA
FYB
RNASE6
TLR2
LILRB4
CTSS
RASSF4
MSN
CYBB
DOCK2
FCGR1A
EVI2B
ADCY7
ARRB2
SYK
BTK
TNFAIP3
FCGR2A
VSIG4
FPRL2
IL10RA
IFI16
IL7R
TBXAS1
FMNL1
FLI1
RASSF2
CD163
CD97
MERTK
CD84
CD53
HMHA1
CTSL
EVI2A
TNFRSF1B
CXCR4
LCP1
SAMHD1
CPVL
HLA-DRB1
C13orf18
GIMAP4
SAMSN1
PLCG2
OSBPL3
RUNX3
FCGR3A
AMPD3
MYO1F
LYN
MPP1
LRMP
NCKAP1L
SELL
CASP1
SELPLG
CD33
GPNMB
NCF2
FNBP1
B2M
FCER1G
LCP2
LY86
LAIR1
TNFSF13B
LST1
FGR
NPL
PLEK
PTPRC
GNPTAB
SLC1A3
HCK
NPC2
C3AR1
PIK3CG
DAPK1
ALOX5AP
CSF1R
CUGBP2
APOE
CD52
LHFPL2
C1orf54
IKZF1
SH2B3
WIPF1
IFI44
IFI27
IFIT2
IFIT1
OAS1
OAS2
OAS3
SAMD9
DDX60
IFIH1
OASL
CD96
SEMA4D
CCR7
CTSW
FCN1
PLCL2
IPCEF1
PPP1R16B
CCDC69
STAP1
ICOS
GZMA
GZMB
IL2RB
IL2RG
ITGA4
ITK
KLRB1
LGALS2
NCF4
GIMAP6
IL21R
TRAT1
UBASH3A
POU2AF1
RHOF
LAX1
BANK1
SIRPG
PRF1
DOCK10
PRKCB
CRTAM
PTGDS
PTPRCAP
BCL11B
SLAMF1
CCR2
TRAF3IP3
TCL1A
VNN2
PSTPIP1
CD247
CD7
CD27
AIM2
CYTIP
FAM65B
KIAA0125
P2RY14
LILRB2
BTN3A3
GNLY
CXCR6
SEL1L3
GZMH
IFNG
IL15
IDO1
ISG20
NKG7
MGC29506
SLAMF8
PSMB9
SLAMF7
BCL2A1
CCL13
CLEC7A
WARS
ZBED2
IL32
CD8B
LOC96610
CDKN3
NDC80
RNASEH2A
CENPA
SMC2
CENPE
RAD51AP1
PLK4
NMU
KIF2C
TMSB15A
UBE2C
CHEK1
ZWINT
OIP5
CRABP1
ECT2
EIF4EBP1
EZH2
FEN1
HSPA4L
TPX2
FOXM1
NCAPH
PRAME
PDSS1
KIF4A
RAD54B
ASPM
FBXO5
ATAD2
RACGAP1
GPSM2
DONSON
HMMR
BIRC5
KIF11
LMNB1
MAD2L1
MCM4
MCM5
MKI67
MMP1
MYBL1
MYBL2
NEK2
NUSAP1
GTSE1
GINS2
PLK1
FAM64A
ERCC6L
NCAPG2
CEP55
FANCI
HJURP
MCM10
DEPDC1
C1orf112
CENPN
PBK
KIF15
CIAPIN1
ACTR3B
GPR126
SPC25
RAD21
RFC3
RFC4
RRM2
NCAPG
STIL
SKP2
SOX11
SQLE
AURKA
TAF2
TARS
BUB1B
TK1
TMPO
TOP2A
PHLDA2
TTK
LRP8
DSCC1
MLF1IP
E2F8
SHCBP1
SLC7A5
ANP32E
KIF18A
CDC7
CDC45
RAD54L
TTF2
PIR
ACTL6A
GGH
CCNA2
CCNB1
PRC1
CCNB2
CCNE2
EXO1
AURKB
PTTG1
TRIP13
KIF23
APOBEC3B
MTFR1
ESPL1
DLGAP5
CDK1
MELK
GINS1
CDC6
CDC20
NCAPD2
KIF14
TNF
ZAP70
HLA-DOA
HLA-DOB
HLA-DPA1
HLA-DPB1
HLA-DQA1
HLA-DQB1
HLA-DQB2
HLA-DRA
HLA-DRB2
HLA-DRB3
HLA-DRB4
HLA-DRB5
HLA-DRB6
CIITA
TRB@
IL12B
JAK2
IL12RB1
IL12RB2
MAPK14
TRA@
IL12A
MAP2K6
TYK2
JUN
CXCR3
ETV5
CCR5
MAPK8
IL18R1
JAK3
GRB2
STAT6
SHC1
IL4
IL4R
AKT1
IRS1
JAK1
RPS6KB1
RAF1
IL2
STAT5A
SOS1
STAT5B
HRAS
MAPK3
CSNK2A1
MAP2K1
FOS
ELK1
IL2RA
IL13
IL13RA2
IL13RA1
MAP3K10
CSRP3
FOSL1
SKP1A
HLA-B
SF3A1
XRCC6
CEBPD
HLA-A
IFI35
HIF3A
TAS2R5
C1S
SHFM1
COL16A1
CYCS
BAK1
EPS15
FAS
PML
HADH
EIF2B1
HLA-E
HADHB
ADAR
SDCBP
ATP6V0B
ZFP36L2
TRIM21
ELK4
BBC3
PSMB10
CASP8
PHLDA1
PPP3CA
BTG1
RBBP4
PMAIP1
TEAD4
SRP9
PYHIN1
IL15RA
VEGFC
RHOC
PLOD2
NULL
PSMB8
SFRS2
VAT1
PARP1
ICAM1
IL6
BAG1
MMP3
MARCKSL1
IGF2R
LAMB1
SPARC
FN1
SMO
MMP19
ITGB8
ITGA5
NID1
TIMP1
SEMA3F
RHOQ
CTNNB1
MMP2
SERPINE1
EPHB2
EPHA2
TNC
JUP
ITGA3
TCF7L2
COL3A1
CDH6
WNT2B
ADAM9
DSP
HSPG2
ARHGAP1
ITGB5
IGFBP5
ARHGDIA
LRP1
IGFBP2
CTNNA1
LRRC17
MMP14
NEO1
EFNA5
ITGB3
EPHB3
CD44
IGFBP4
TNFRSF1A
RAC1
PXN
PLAT
COL8A1
WNT8B
IGFBP3
RHOA
EPHB4
PAK1
MTA1
THBS2
CSPG2
MMP17
CD59
DVL3
RHOB
COL6A3
NOTCH2
BSG
MMP11
COL1A2
ZYX
RND3
THBS1
RHOG
LAMA4
DVL1
PAK2
COL6A1
FGD1
TREM1
TYROBP
C3orf41
C1orf24
RHOH
TCEA2
FLJ21963
CLEC4E
USP51
WFDC10B
IGH@
SLC4A3
LOC401431
SCFV
THRAP2
PRDM13
OBSL1
C7orf40
TAGAP
MGC11271
IGLV6-57
FKBP9
ADAMTSL2
DHRS8
LOC388886
CNIH3
PSMA6
CCRK
SHROOM1
GPSM1
TRO
GSTT2
NQO2
EAF2
MUM1L1
MUC4
C13orf21
PABPC1
PARK2
AOAH
LOC642480
TMSB4X
LOC390712
ACOT8
GIMAP7
LOC375010
ASAH1
TRIM45
C2orf30
EXT2
KCNE3
CTSF
SULT1C1
RASL11B
LOC148898
HMGCL
C1QTNF3
C20orf46
IL11RA
ADRA2C
CEACAM5
PURB
TPD52
CEP78
LSM3
LRRC40
STK17A
RPN1
JUNB
NUP85
FLNC
HMGN2
RPP40
UQCR10
AIMP2
VTA1
EXOSC8
CENPO
PNO1
SLC16A1
WDR77
UBE2J1
NOP16
NUDT1
SLC25A5
NUPL1
DLEU2
PDAP1
CCBL2
COX17
BCCIP
PLG
RGS8
SNRPC
NUTF2
LSM4
SMS
EBNA1BP2
C13orf27
VDAC1
PSMD14
MYCBP
SMURF2
GNG11
F3
BRIP1
HNRNPA2B1
DCK
ALKBH7
HN1L
TPM1
HYLS1
HAUS1
NUP93
SNRPE
ITGA6
C11orf24
PFKP
FARSA
EIF2AK1
CENPW
TUBA4A
TRA2B
UMPS
MRTO4
NUDT15
PGM2
DBNDD1
SNRPB
MNAT1
NUP35
TCEB1
HSPB11
C19orf48
ID3
IPO4
FARSB
EIF4G1
SKA1
MFSD11
PLAUR
MARVELD2
MCM3
DHFR
RNF41
ID2
H2AFZ
CDK2
NCLN
ZWILCH
DYNLT1
C16orf61
SLC25A40
CCT5
PDIA4
SNRPA
RBM14
PDLIM7
PITPNC1
TPM3
CORO1C
ERLIN1
PAICS
TPRKB
SKA2
SH3BP5L
BRCA2
SAR1A
POLR3K
MRPS28
NUP107
TUBG1
PNN
FAM167A
MYL6
MCM7
MAGOHB
FAM89B
TOMM40
CDCA4
MT3
MTHFD1
PSMD12
CKLF
NRIP3
EZR
C12orf24
GPLD1
SRM
RAB3B
NLN
MT1F
TNFRSF12A
TPI1
HAS2
APOO
FBXO41
MRPL37
GSTCD
SDC1
WDR54
RNF138
APITD1
RMND5B
ENO1
MAP3K8
TMEM130
SNX17
KRR1
TAGLN
PA2G4
RUVBL1
SNRPD1
LOXL2
POLE2
MAPRE1
IMP4
EMP2
PSMD2
MET
IFRD2
LMNB2
NCEH1
NME1
STRA13
DLEU1
SNRPA1
CBX1
LYAR
PTPLB
PFN1
CENPJ
COTL1
SPRYD7
USPL1
MRPL12
ADAMTS1
GLRX3
WSB2
MRPS16
DCLRE1B
MKKS
C3orf26
CPEB4
SPAG17
UAP1
COQ2
WDHD1
DCBLD2
KIAA0090
SAR1B
PSMA7
PSMC3
COPS6
DUT
PPIH
PHF19
TPM2
MCTS1
HNRNPR
ACAS2
ACINUS
ADD3
AIP1
ALEX3
APOD
APP
ARHC
ARHGAP12
ARHGEF3
ATP6V0A1
AXIN2
BAF53A
BCL6
BF
BHC80
BHLHB2
BM039
BOCT
C11ORF14
C13ORF1
C1ORF33
C20ORF108
C5ORF4
C6ORF55
C8ORF13
CAMLG
CCNG2
CCNL2
CDC14B
CDKN1A
CDKN1C
CGI-121
CL640
CLCN6
CLIC2
CNTNAP1
CPR8
CRTAP
CSF1
CST3
CTNS
CYP27A1
DC13
DEPP
DHRS6
DKFZP434B103
DKFZP434L142
DKFZP434O1427
DKFZP586A0522
DKFZP727G051
DKFZP761L1417
DKFZP762H185
DNM1
DPP7
DPYSL2
DUSP22
EEF1E1
ENIGMA
EPHB1
ERP70
ESDN
F10
FABP3
FACL3
FADS1
FADS2
FARSL
FCGRT
FDPS
FLJ10036
FLJ10292
FLJ10407
FLJ10618
FLJ10849
FLJ10948
FLJ10983
FLJ11286
FLJ12643
FLJ12953
FLJ14525
FLJ20059
FLJ20154
FLJ20331
FLJ21016
FLJ21986
FLJ23462
FLJ23468
FLJ30532
FLJ30574
FLJ31033
FLJ32731
FLJ32915
FLJ90754
FLJ90798
FRSB
FYCO1
GABARAPL1
GABBR1
GATM
GG2-1
GLS
GPR124
GSN
H2AV
HDAC5
HECA
HMGB1
HMGCS1
HNRPA2B1
HNRPR
HRB2
HRI
HSPC111
HSU79274
IDI1
IGBP1
IL1R1
IL6ST
INSIG1
ITPKB
JAG1
JTV1
KAI1
KEO4
KIAA0095
KIAA0323
KIAA0342
KIAA0367
KIAA0874
KIAA1036
KIAA1109
KIAA1228
KIAA1268
KIAA1305
KIAA1363
KIAA1536
KIAA1554
KIAA1720
KIAA1946
KIT
KLHL5
LDB1
LDLR
LIPA
LOC115106
LOC115294
LOC129401
LOC153222
LOC169611
LOC201562
LOC201895
LOC221810
LOC253263
LOC284018
LOC284436
LOC285362
LOC339924
LOC51128
LOC51279
LOC51668
LOC56757
LOC56902
LOC56926
LOC93081
LPIN1
LRIG2
LSS
LUM
MAF
MAN1A1
MBP
MCP
MCT-1
MEF2D
MEP50
MFGE8
MGC10200
MGC10500
MGC10974
MGC11266
MGC13047
MGC13170
MGC14480
MGC15429
MGC17330
MGC3101
MGC39820
MGC4170
MGC4308
MGC4825
MIG-6
MRF2
MTH2
MVD
MXI1
NCOA3
NIFU
NOLA2
OIP2
OSBPL8
P8
PA26
PBXIP1
PCNT1
PCSK7
PDK2
PGCP
PHACS
PKIG
PLA2R1
PLD3
PLU-1
PLXNB1
POR
PROL2
PTPRU
PTS
RAB11-FIP2
RARRES3
RBMX
REV3L
RNASEP1
RRM2B
SATB1
SBP1
SC4MOL
SCD
SDFR1
SELENBP1
SEMACAP3
SERPING1
SES2
SFRS10
SFTPB
SLC35E2
SLC40A1
SLC5A3
SLPI
SMC2L1
SNRP70
SQRDL
SSR3
SSSCA1
STK18
SVIL
TBRG1
TCTEL1
TFPI2
TIM50L
TIMP2
TNFAIP2
TNFSF12
TNXB
TP53INP1
TSC22
TUBA1
TXNL2
UMPK
VAMP4
VIL2
WBP2
WSB1
WTAP
ZFP106
ZNF151
ZNF219
ZNF36
ZNF83
ANPEP
CD1A
CD1B
CD1E
CD34
CD36
CD4
CD5
CD55
CD9
CR1
CR2
CSF2
CSF2RA
CSF3
CSF3R
DNTT
EPO
EPOR
FCER2
FLT3
FLT3LG
GP1BA
GP1BB
GP5
GP9
GYPA
IL11
IL1A
IL1B
IL1R2
IL3
IL3RA
IL5
IL5RA
IL6R
IL7
IL9R
ITGA1
ITGA2
ITGA2B
ITGAM
KITLG
MME
TFRC
THPO
TPO
Minterferon_Cluster_21214954
ZHANG_INTERFERON_RESPONSE
IGKV1OR2-118
IGLL3P
IGKV1-5
GUSBP11
IGLV3-25
IGLV2-14
IGHG1
IGLV4-3
IGHD
IGL
IGH
SASH3
ARHGAP25
GIMAP5
TRBV19
RAC2
PIK3CD
LPXN
GMFG
CSF2RB
TRAC
INPP5D
TRBV21-1
SLA
SRGN
HLA-G
HLA-C
HLA-DMB
ADH1A
APOH
BMPR1B
DST
CAPN6
CDK4
COL17A1
COX7B
CTGF
CTSK
DMBT1
ARID3A
DSC3
ELANE
EYA4
FABP4
FAP
FBLN1
EFEMP1
FPR1
FRZB
GJB5
HBB
HDC
HMGA1
HPCAL1
CYR61
INHBA
KRT6A
KRT6B
KRT34
AFF3
LAMA3
LAMC2
LTBP2
MSMB
ND4
NODAL
OGN
PCDH8
PDGFRL
PER1
PFKFB3
PITX1
PNLIPRP2
S100A8
SAA4
TGFB2
UGT2B17
ZIC2
NR4A3
SPARCL1
TP63
PER2
SPAG9
CXCL14
TMCC2
TNFSF15
CLEC4M
NPM2
HOXB13
PPP6R1
SULF1
DICER1
ABI3BP
EGFL6
TIPARP
RGS22
A1CF
PGPEP1
RGMA
ADAMTS9
TENM2
MKL2
VPS18
CACHD1
GUF1
ELSPBP1
LRRC2
CHPF
HMBOX1
TMC5
BAALC
APOLD1
VMP1
SPACA1
FRMD8P1
FAM71F1
TNS4
KIAA1751
CROCCP3
OSR2
LRR1
TMEM139
CCBE1
FAM19A4
BMPER
YPEL4
JAKMIP3
LOC284454
KRT6C
ZNF713
SIMC1
LOC389332
SPDYE8P
LOC440934
MUC5B
C13orf45
KRT17P3
LOC100131138
TMEM176B
SLCO2B1
CKAP2
VCAM1
IGLL1
MAFB
PLTP
C1QB
NTN3
PECAM1
IL18BP
XAF1
EPSTI1
GBP7
GBP6
HELZ2
UBA7
LGALS3BP
PARP9
IRF9
GBP4
USP18
ZBP1
PARP14
IRGM
STAT2
PARP12
SP100
BATF2
SLFN13
GVINP1
IFRD1
SP110
IFITM3
IFNB1
IRF3
GPR65
TNFAIP8
AIF1
THEMIS2
SRPX
IGFBP6
ENPP2
SEMA3G
CIDEA
GPX3
GPD1
RBP4
AOC3
LPL
ADIPOQ
PLIN1
ADH1B
FHL1
LEP
SPRY1
PROS1
PPAP2A
AKAP12
JAM3
NDN
ITM2A
AQP1
C7
TSPAN7
JAM2
CAV1
LDB2
LHFP
CDH5
ABCA8
MEOX1
DARC
VWF
CLDN5
ERG
SLIT2
CDO1
CFD
C19orf66
PLSCR1
UBE2L6
PSME2
IRF7
SLC22A3
FGD2
SIDT2
CACNA2D2
USP6NL
CPSF2
UBR5
NIPAL4
WEE1
SLC2A5
BEND4
GLDC
GSTZ1
EML6
FCRLA
SAV1
PLEKHF2
STAG3
HHEX
LINC00926
WDR11
SSU72
SYNGR2
ZNF532
TRIM56
MEF2C
INPPL1
NFKBIE
EGR1
FCRL2
TBC1D1
ANKH
TRIO
RGS13
SSPN
ATG4A
PRKCE
RALGPS2
PIK3AP1
BACE2
COPS3
FCRL5
PHF16
POLD4
TSPAN33
EPHX1
PEA15
CNR2
IFNGR2
TSPAN31
PCCA
ANXA4
RAP1GAP2
PMEPA1
ITPR1
CDKN2A
ZNF207
SYT17
EVI5L
TUBB6
DDR1
COL14A1
CHD7
FAM129C
SCRN1
TAP2
MARCKS
BRD4
PLEKHO1
VPS53
RFX3
MOB3B
KDM4B
RAB30
SEMA4B
DENND5B
UVRAG
TSPAN3
CTSZ
F5
PPAPDC1B
ZYG11B
GSAP
BLK
CLIC4
HUWE1
NAA50
DAPP1
FIG4
SRGAP2
BCL7A
OSBPL10
SH3BP5
CEBPB
GNA12
PALM2-AKAP2
CYB561A3
ADK
CORO2B
WDR83OS
STX7
KLHL14
RALGAPB
HCG18
RCSD1
PSEN2
MZB1
HRK
TNFRSF18
MTPN
DRAM2
TEAD2
MTSS1
SMAGP
RBMS3
SKAP2
HSPA5
HIST1H2BK
ODC1
TCTN1
ADRBK2
DMXL1
KYNU
PIK3C2B
FUBP1
CCDC25
BMF
SETBP1
MGME1
FCRL1
PUS10
CD180
RNF141
TNS3
NUP88
TLR7
HVCN1
ZNF154
BTLA
ZCCHC7
SNX29P2
CYTH1
BTNL9
GYLTL1B
SYVN1
BLNK
HERPUD1
DTX1
RHOBTB2
CXCR5
KLF1
VPREB3
CHERP
SLC2A1
E2F5
HECW2
WDR34
TLR10
CCDC50
KAZN
MYO1E
POU2F2
GM2A
FNBP4
UROS
BCL11A
SMAD3
ADAM28
DNAJC10
ABCA1
LETMD1
SMC6
SPIB
NR1H2
FOXP1
IRF4
LGALS9
43160
ACTA2
SHMT2
RRAS2
GCNT1
SYPL1
SUN2
SNX2
AMFR
PRICKLE1
TTC7A
SLC15A2
TFEB
ARHGAP24
SWAP70
SERPINA1
L3MBTL4
PRCP
DNAH11
GRAMD1C
GUCD1
TLR1
KIAA0226L
DUSP2
GPR56
CST7
FCGBP
S100B
ADRB2
KLRC4
KLRC1
C1orf21
CCL4L1
TBX21
TSPAN32
KLRG1
SPTBN2
CMTM6
SLC9A7
SLC25A37
GABARAP
QPCT
PARPBP
AOX1
PPM1A
RER1
LAMP2
SGCE
OSBP2
FAXDC2
TGFA
LRRK2
SPRTN
NFIA
MOG
BNIP3L
CDA
C5orf45
AGO4
CAMSAP2
TNFRSF10A
CYP4F3
ELF4
RAB2B
TST
TBC1D10C
IL18RAP
FIS1
ATP6V0C
SLC31A2
ZNF598
RTN3
OAZ1
GYPB
USP47
CHI3L1
EMR2
C9orf78
BACH1
TNFRSF10C
CLEC2D
PIP
MECOM
TSPAN2
GLIPR1
SMOX
ALPL
BIN2
ANAPC16
DLX4
DHRS7
FTL
C16orf72
CPQ
SLC7A5P1
PYGL
ICAM3
SLC45A4
C9orf40
XK
STX3
PSMB3
DEFA1
DYSF
CDK18
GSPT1
NDE1
CECR6
SLC15A4
TAS2R38
PLEKHG3
DUSP6
ST14
S100A11
FAM104A
PPM1D
FKBP8
RGS20
GRINA
IDH2
HCAR2
PLEK2
BCL2L1
SLC25A44
ANKIB1
GNB2
HSPA1A
TIAM2
CD46
NFE2
NOV
CHI3L2
S100P
TALDO1
NAGA
SAP30
TM4SF1
RIPK2
PDK1
NRBF2
ACVR1B
SYNE2
ZNF185
CXCR2
CAMP
SNCA
IKBKG
WASH5P
DHRS9
CHST15
MKRN1
KCTD1
TIGD3
RPS2
CREB5
RPS6KA5
TMCC3
DIRAS3
DNAJC8
OXCT1
IQSEC1
ANXA5
SETD5-AS1
EMC3
ERRFI1
CITED2
YBX3
IMPA2
LDHB
PLBD1
ALDH2
GUK1
NINJ2
LRRN3
RFXANK
PICALM
SH3GLB1
CDC34
NCOA4
ACOX1
MYD88
SLC22A4
RNASE2
SEC14L1
ACSL1
PLXNC1
UBN1
FAM129A
RXRA
C20orf194
AQP9
CDIPT
TMEM140
GLUL
NXPH3
MAP2K3
DFNA5
FMOD
HLX
TM9SF2
OLIG1
JAZF1
CCDC91
DCAF12
BEST1
DNASE1
ANK2
ITM2B
ST6GALNAC2
TLR8
ABHD5
ABTB1
MSRA
GATA6
TECPR2
UBE2B
TSTD2
MIIP
MB
GRN
ARAP3
LGALS3
HBG1
RGS2
NAMPT
STX6
CA2
MFSD1
PCK1
LOC644462
MYCN
PIM1
SPOPL
SIGLEC5
PIGS
LIMK2
TMEM259
CREG1
UBXN6
ART4
ALAS2
LMO2
CNPPD1
APOC2
PI3
PGD
TBX19
SIAH2
IFITM2
RAB9A
SNX27
CHMP2A
CD302
FAM214B
AOC1
SOD2
CMBL
GMPR
ATP6V1B2
NBPF12
MXD1
IL1RN
KLHL12
CHP1
ZNF599
SOAT1
SEC24A
GCA
PPP1R18
RBM7
DCLRE1C
CD40
DOCK5
CNGB3
ADM
RAB10
HPCA
SH3BGRL3
TPPP2
H3F3A
MAPK1
MAD2L1BP
SLC25A39
TSPAN5
CBX4
TMCC1
MMP9
TTR
CELF2
KRT8
NPRL3
RFX1
MCTP2
TIMM21
SUMF1
EPB42
LINGO2
FRG1B
LECT2
MAP1A
INHBB
SERPINB7
WT1
LILRA2
PRSS50
MOB3A
RWDD3
ZDHHC18
PPP1R3D
CETN3
KCNJ2
PPM1F
NR1H4
RNPEP
MYADM
PCSK1
TFE3
RAD50
MEGF9
PGAM1
C17orf103
GPX1
XPO6
UQCRB
SESTD1
QTRT1
TIPIN
REL
STXBP2
HSBP1
COX6C
RPL11
ANKRD28
ZC3H15
RPL23
RPS6KA2
EEF2
TMA7
RPS6
RPL27
RPS21
PRRC2B
CYP17A1
NSUN4
TOMM34
MINOS1
STAMBPL1
FGF9
ATF4
RPL35
RPL31
RPS24
C5orf49
FAM162A
SLC19A1
RPL32
TPP2
MALAT1
TSSC1
ATXN2L
SERPINB6
SLC35D2
GATA3
GIPC1
PRKCA
SLCO3A1
CEP85L
S100A10
CD6
SBK1
GBP2
TIAM1
TACC3
LAT
LIMA1
[truncated: 1,019 more rows]

## Sheet: Table S2
Table S2. Univariate Cox Proportional Hazards to Immune genes in GSE107943
Gene Name	beta	HR	(95% CI)	wald.test	pVal
ISG15	0.0023	1	(1-1)	5.4	0.021
TNFRSF18	0.013	1	(0.97-1.1)	0.34	0.56
DVL1	0.031	1	(0.99-1.1)	1.8	0.18
CCNL2	0.018	1	(0.96-1.1)	0.36	0.55
SSU72	0.016	1	(0.97-1.1)	0.48	0.49
RER1	0.008	1	(0.98-1)	0.31	0.58
TNFRSF14	0.016	1	(0.97-1.1)	0.47	0.49
KCNAB2	0.66	1.9	(1.1-3.5)	4.6	0.032
TNFRSF25	0.24	1.3	(1.1-1.5)	6.3	0.012
TNFRSF9	0.49	1.6	(0.69-3.9)	1.3	0.26
ERRFI1	0.012	1	(0.99-1)	0.82	0.36
ENO1	0.003	1	(1-1)	3.8	0.052
SLC2A5	1	2.8	(1.3-6.3)	6.6	0.01
PIK3CD	0.11	1.1	(0.94-1.3)	1.7	0.19
PGD	0.017	1	(1-1)	3.4	0.065
SRM	0.043	1	(1-1.1)	3.7	0.055
CLCN6	0.24	1.3	(0.59-2.8)	0.38	0.54
MIIP	0.24	1.3	(1.1-1.5)	7.6	0.0057
TNFRSF1B	0.061	1.1	(1-1.1)	3.5	0.063
PDPN	0.25	1.3	(1-1.6)	5.8	0.016
KAZN	-1.2	0.3	(0.019-4.7)	0.73	0.39
EFHD2	0.015	1	(1-1)	4.3	0.037
CELA2A	1.5	4.7	(6.1e-09-3.5e+09)	0.02	0.88
EPHA2	0.021	1	(1-1)	3.4	0.065
NECAP2	0.11	1.1	(0.99-1.3)	3.1	0.077
MRTO4	0.037	1	(0.99-1.1)	2	0.15
CAPZB	0.039	1	(1-1.1)	4.4	0.035
PLA2G2D	0.47	1.6	(0.73-3.5)	1.4	0.24
CDA	0.013	1	(1-1)	3.5	0.06
ALPL	0.12	1.1	(1-1.2)	7.7	0.0057
RAP1GAP	-0.078	0.93	(0.87-0.98)	6	0.014
HSPG2	0.045	1	(0.96-1.1)	1.1	0.29
C1QA	0.0051	1	(1-1)	5	0.026
C1QC	0.0094	1	(1-1)	3.6	0.058
C1QB	0.0073	1	(1-1)	4.3	0.038
EPHB2	0.023	1	(0.98-1.1)	0.89	0.35
HNRNPR	0.08	1.1	(0.92-1.3)	0.87	0.35
ID3	-0.011	0.99	(0.96-1)	0.65	0.42
RPL11	0.00044	1	(1-1)	0.94	0.33
HMGCL	0.014	1	(0.93-1.1)	0.1	0.75
FUCA1	0.031	1	(0.99-1.1)	2.2	0.14
CNR2	-4	0.018	(4.1e-08-8200)	0.36	0.55
SRSF10	0.32	1.4	(1.1-1.8)	5.3	0.021
CLIC4	0.065	1.1	(1-1.1)	5.1	0.025
RUNX3	0.61	1.8	(1.3-2.6)	11	0.00089
MAN1C1	0.27	1.3	(0.77-2.2)	1	0.32
SH3BGRL3	0.0064	1	(1-1)	3.4	0.063
CD52	0.012	1	(1-1)	2.6	0.11
HMGN2	0.0042	1	(1-1)	2.3	0.13
ZDHHC18	0.25	1.3	(0.91-1.8)	2.1	0.15
FGR	0.18	1.2	(1.1-1.4)	8.1	0.0043
IFI6	0.0017	1	(1-1)	6.8	0.0089
THEMIS2	0.29	1.3	(1.1-1.6)	7.8	0.0053
PTAFR	0.013	1	(0.96-1.1)	0.19	0.66
DNAJC8	0.042	1	(0.99-1.1)	2.6	0.11
PTPRU	-0.091	0.91	(0.74-1.1)	0.76	0.38
MATN1	0.34	1.4	(0.0011-1900)	0.01	0.93
LAPTM5	0.02	1	(1-1)	7.1	0.0078
FABP3	0.044	1	(1-1.1)	3.4	0.064
TINAGL1	0.0073	1	(0.98-1)	0.23	0.63
COL16A1	0.071	1.1	(0.93-1.2)	0.98	0.32
LCK	0.091	1.1	(1-1.2)	3.9	0.049
MARCKSL1	0.00053	1	(0.99-1)	0.03	0.87
RBBP4	-0.0085	0.99	(0.88-1.1)	0.02	0.89
HPCA	0.031	1	(0.97-1.1)	0.99	0.32
ZNF362	-0.089	0.92	(0.75-1.1)	0.75	0.39
GJB5	0.037	1	(0.98-1.1)	1.6	0.21
AGO4	0.024	1	(0.54-2)	0.01	0.94
COL8A2	0.022	1	(0.9-1.2)	0.12	0.73
MAP7D1	0.03	1	(0.95-1.1)	0.54	0.46
CSF3R	0.18	1.2	(1-1.4)	6.5	0.011
MYCBP	0.0046	1	(0.87-1.2)	0	0.95
ZMPSTE24	0.016	1	(0.91-1.1)	0.08	0.78
PPIH	0.0069	1	(0.94-1.1)	0.04	0.83
SLC2A1	0.0072	1	(1-1)	3.6	0.059
EBNA1BP2	-0.0031	1	(0.95-1)	0.02	0.89
TIE1	0.13	1.1	(0.92-1.4)	1.4	0.23
CDC20	0.036	1	(1-1.1)	5.5	0.019
PTPRF	-0.044	0.96	(0.92-1)	4.7	0.031
ATP6V0B	0.011	1	(0.99-1)	1.1	0.3
KIF2C	0.064	1.1	(0.98-1.2)	2.1	0.14
TOE1	0.024	1	(0.81-1.3)	0.04	0.84
RAD54L	0.086	1.1	(0.88-1.4)	0.61	0.43
NSUN4	-0.41	0.67	(0.37-1.2)	1.9	0.17
TAL1	1.1	3.2	(0.42-23)	1.2	0.26
STIL	0.25	1.3	(0.67-2.5)	0.56	0.45
EPS15	0.12	1.1	(0.83-1.5)	0.56	0.45
OSBPL9	-0.058	0.94	(0.77-1.2)	0.31	0.58
RAB3B	-0.17	0.85	(0.54-1.3)	0.56	0.45
ZYG11B	0.29	1.3	(0.82-2.2)	1.4	0.24
SCP2	-0.036	0.96	(0.9-1)	1.1	0.29
LRP8	0.09	1.1	(0.77-1.6)	0.25	0.61
HSPB11	0.05	1.1	(0.96-1.1)	1.3	0.26
MRPL37	-0.014	0.99	(0.94-1)	0.38	0.54
TACSTD2	0.00028	1	(1-1)	0.02	0.89
JUN	-0.0011	1	(0.98-1)	0.02	0.9
NFIA	-0.038	0.96	(0.69-1.3)	0.05	0.82
CACHD1	-0.34	0.71	(0.25-2)	0.39	0.53
JAK1	-0.052	0.95	(0.89-1)	2.3	0.13
LEPR	0.034	1	(0.82-1.3)	0.08	0.78
LEPROT	-0.057	0.94	(0.89-1)	3.4	0.067
PDE4B	0.18	1.2	(0.87-1.6)	1.2	0.28
IL12RB2	-0.5	0.61	(0.011-33)	0.06	0.81
GADD45A	-0.0045	1	(0.97-1)	0.13	0.72
DIRAS3	-0.64	0.53	(0.095-2.9)	0.54	0.46
WLS	-0.077	0.93	(0.82-1)	1.7	0.19
DEPDC1	0.33	1.4	(1-1.9)	4.2	0.04
LRRC40	0.099	1.1	(0.78-1.6)	0.31	0.58
FUBP1	0.036	1	(0.93-1.2)	0.39	0.53
IFI44L	0.079	1.1	(0.99-1.2)	2.8	0.095
IFI44	0.021	1	(1-1)	4.1	0.043
DNASE2B	0.91	2.5	(0.4-15)	0.97	0.33
SH3GLB1	0.0093	1	(0.91-1.1)	0.03	0.86
GBP1	0.071	1.1	(1-1.1)	5.4	0.021
GBP2	0.013	1	(0.97-1.1)	0.3	0.58
GBP7	0.16	1.2	(0.8-1.7)	0.68	0.41
GBP4	0.07	1.1	(0.99-1.2)	2.7	0.1
GBP6	0.53	1.7	(0.81-3.6)	2	0.16
CDC7	0.11	1.1	(0.88-1.4)	0.82	0.36
GFI1	0.81	2.2	(0.84-6)	2.6	0.11
EVI5	0.37	1.5	(0.6-3.5)	0.68	0.41
F3	0.0075	1	(1-1)	4.1	0.043
RWDD3	-0.022	0.98	(0.8-1.2)	0.05	0.82
CDC14A	1.4	3.9	(0.67-23)	2.3	0.13
VCAM1	-0.0082	0.99	(0.95-1)	0.14	0.71
S1PR1	0.054	1.1	(0.91-1.2)	0.52	0.47
COL11A1	0.15	1.2	(1-1.4)	3.7	0.054
NTNG1	2.8	16	(0.3-840)	1.9	0.17
GPSM2	0.09	1.1	(0.87-1.4)	0.57	0.45
KIAA1324	0.1	1.1	(0.97-1.3)	2.2	0.14
CSF1	0.042	1	(0.97-1.1)	1.3	0.26
CD53	0.046	1	(1-1.1)	6.9	0.0088
DRAM2	0.037	1	(0.95-1.1)	0.68	0.41
CHI3L2	0.061	1.1	(1-1.1)	4.4	0.036
WDR77	0.05	1.1	(0.95-1.2)	0.91	0.34
WNT2B	-2.5	0.085	(0.0051-1.4)	3	0.086
RHOC	0.00022	1	(0.99-1)	0	0.98
SLC16A1	0.091	1.1	(1-1.2)	4.4	0.037
LRIG2	-0.17	0.84	(0.28-2.5)	0.1	0.76
PTPN22	0.94	2.6	(0.72-9.2)	2.1	0.15
DCLRE1B	-0.039	0.96	(0.57-1.6)	0.02	0.88
AMPD1	2.9	18	(0.61-520)	2.8	0.094
TSPAN2	0.42	1.5	(0.89-2.6)	2.3	0.13
ATP1A1	-0.018	0.98	(0.97-0.99)	9.4	0.0022
CD2	0.07	1.1	(0.97-1.2)	2	0.16
TTF2	-0.41	0.66	(0.28-1.6)	0.89	0.35
TRIM45	-0.42	0.66	(0.44-0.98)	4.2	0.04
SPAG17	-0.14	0.87	(0.27-2.7)	0.06	0.81
ADAM30	-41	1.3e-18	(3e-59-5.3e+22)	0.75	0.39
NOTCH2	-0.15	0.86	(0.73-1)	3.4	0.064
TXNIP	0.0051	1	(1-1)	2.7	0.1
CD160	-0.63	0.53	(0.04-7.1)	0.23	0.63
NBPF12	-8	0.00032	(4.1e-09-26)	2	0.16
FCGR1A	1.3	3.5	(1.5-8)	8.6	0.0033
PLEKHO1	0.23	1.3	(1.1-1.5)	7.2	0.0073
ANP32E	0.047	1	(0.98-1.1)	1.6	0.2
C1orf54	0.033	1	(1-1.1)	4.4	0.036
CTSS	0.0061	1	(0.99-1)	0.57	0.45
CTSK	0.021	1	(1-1)	2.7	0.1
TNFAIP8L2	0.092	1.1	(1-1.2)	4.8	0.029
PSMD4	-0.003	1	(0.98-1)	0.08	0.78
RFX5	-0.032	0.97	(0.88-1.1)	0.48	0.49
SELENBP1	-2.2e-05	1	(0.98-1)	0	1
SNX27	-0.17	0.85	(0.71-1)	3.5	0.061
RORC	-0.0051	0.99	(0.93-1.1)	0.02	0.89
S100A10	7.4e-05	1	(1-1)	0.01	0.9
S100A11	-0.00012	1	(1-1)	0.06	0.8
SPRR1A	-0.0048	1	(0.91-1.1)	0.01	0.92
PGLYRP4	0.66	1.9	(0.22-17)	0.35	0.56
S100A12	0.27	1.3	(1.1-1.6)	9	0.0028
S100A8	0.019	1	(1-1)	9.9	0.0016
NPR1	-0.14	0.87	(0.6-1.3)	0.52	0.47
TPM3	0.007	1	(0.97-1)	0.13	0.72
IL6R	0.058	1.1	(0.86-1.3)	0.29	0.59
ADAR	-0.02	0.98	(0.94-1)	0.78	0.38
PBXIP1	-0.043	0.96	(0.92-0.99)	5.1	0.025
SHC1	-0.013	0.99	(0.96-1)	0.94	0.33
EFNA1	-0.0052	0.99	(0.98-1)	0.95	0.33
MTX1	-0.056	0.95	(0.83-1.1)	0.76	0.38
FDPS	-0.00064	1	(0.97-1)	0	0.96
SYT11	0.32	1.4	(0.88-2.2)	2	0.16
SLC25A44	-0.2	0.82	(0.62-1.1)	1.9	0.16
C1orf61	-4	0.018	(2.2e-07-1400)	0.49	0.48
MEF2D	-0.046	0.96	(0.79-1.2)	0.21	0.65
SH2D2A	0.26	1.3	(1.1-1.6)	6	0.015
FCRL5	3.4	29	(1.8-470)	5.7	0.017
FCRL2	4.4	84	(1-7000)	3.8	0.05
FCRL1	0.28	1.3	(2.4e-07-7300000)	0	0.97
CD1D	0.11	1.1	(0.97-1.3)	2.4	0.12
CD1A	-0.071	0.93	(0.67-1.3)	0.17	0.68
CD1C	0.023	1	(0.72-1.5)	0.02	0.9
CD1B	1.5	4.3	(0.16-110)	0.75	0.39
CD1E	-0.13	0.88	(0.37-2.1)	0.09	0.77
MNDA	0.082	1.1	(1-1.2)	4.1	0.044
PYHIN1	0.27	1.3	(0.35-5)	0.16	0.69
IFI16	0.046	1	(1-1.1)	3.5	0.06
AIM2	0.057	1.1	(0.99-1.1)	2.5	0.12
CADM3	0.053	1.1	(0.62-1.8)	0.04	0.84
SLAMF8	0.2	1.2	(1-1.4)	5.2	0.023
PEA15	-0.0024	1	(0.98-1)	0.07	0.78
SLAMF6	0.5	1.6	(0.87-3.1)	2.3	0.13
CD84	0.61	1.8	(0.86-3.9)	2.5	0.11
SLAMF1	1.2	3.2	(1.3-7.9)	6.3	0.012
CD48	0.073	1.1	(0.98-1.2)	2.6	0.11
SLAMF7	0.21	1.2	(0.98-1.5)	3.3	0.069
LY9	0.77	2.2	(0.053-89)	0.17	0.68
CD244	0.57	1.8	(0.57-5.5)	0.98	0.32
ARHGAP30	0.12	1.1	(0.96-1.3)	2.1	0.14
FCER1G	0.029	1	(1-1)	9.6	0.0019
FCGR2A	0.19	1.2	(1.1-1.3)	11	0.001
FCGR3A	0.052	1.1	(1-1.1)	8.7	0.0031
FCGR2B	0.59	1.8	(1.2-2.7)	7.8	0.0051
FCGR3B	0.095	1.1	(1-1.2)	8.4	0.0036
FCRLA	1.6	5.2	(0.41-65)	1.6	0.2
UAP1	0.087	1.1	(1-1.2)	3.6	0.057
RGS4	-0.091	0.91	(0.81-1)	2.2	0.13
RGS5	0.00083	1	(0.98-1)	0.01	0.92
POU2F1	-0.12	0.89	(0.29-2.7)	0.04	0.84
CD247	-0.056	0.95	(0.61-1.5)	0.07	0.8
CREG1	-0.0036	1	(0.98-1)	0.24	0.62
RCSD1	0.015	1	(0.82-1.3)	0.02	0.89
TBX19	-0.98	0.38	(0.1-1.4)	2.1	0.14
XCL2	0.2	1.2	(0.69-2.1)	0.45	0.5
XCL1	0.13	1.1	(0.91-1.4)	1.3	0.26
F5	-0.011	0.99	(0.97-1)	0.86	0.35
SELP	-0.0054	0.99	(0.75-1.3)	0	0.97
C1orf112	0.043	1	(0.67-1.6)	0.04	0.85
SELL	0.063	1.1	(0.95-1.2)	1.2	0.27
VAMP4	-0.1	0.9	(0.59-1.4)	0.21	0.64
SUCO	-0.14	0.87	(0.69-1.1)	1.3	0.26
FASLG	-0.011	0.99	(0.26-3.8)	0	0.99
TNN	-2.8	0.061	(0.00062-5.9)	1.4	0.23
RALGPS2	0.043	1	(0.77-1.4)	0.08	0.78
SOAT1	-0.003	1	(0.91-1.1)	0	0.95
STX6	-0.059	0.94	(0.68-1.3)	0.13	0.72
GLUL	0.015	1	(0.99-1)	1.1	0.29
RGS8	-2.6	0.076	(3.7e-19-1.6e+16)	0.02	0.9
NPL	0.23	1.3	(1-1.6)	4.1	0.042
LAMC1	-0.027	0.97	(0.94-1)	2.7	0.1
LAMC2	0.0021	1	(0.99-1)	0.24	0.63
NCF2	0.065	1.1	(1-1.1)	3.9	0.048
RGL1	0.065	1.1	(0.88-1.3)	0.45	0.5
C1orf21	-0.0072	0.99	(0.83-1.2)	0.01	0.94
FAM129A	0.69	2	(1.2-3.4)	6.5	0.011
RGS13	8.3	3900	(0.33-4.6e+07)	3	0.084
RGS2	-0.0032	1	(0.98-1)	0.09	0.77
CFHR2	0.0073	1	(1-1)	2.6	0.11
F13B	0.091	1.1	(0.95-1.3)	1.5	0.23
ASPM	0.29	1.3	(1.1-1.7)	6.2	0.013
PTPRC	0.12	1.1	(0.89-1.4)	1	0.32
KIF14	0.48	1.6	(0.84-3.1)	2	0.15
CAMSAP2	-0.16	0.85	(0.65-1.1)	1.3	0.25
KIF21B	2.1	8	(1.6-39)	6.6	0.01
CSRP1	0.035	1	(0.93-1.2)	0.42	0.52
RNPEP	-0.042	0.96	(0.9-1)	1.7	0.19
PTPN7	0.37	1.5	(0.83-2.5)	1.7	0.19
KLHL12	-0.11	0.89	(0.75-1.1)	1.8	0.18
CHI3L1	0.0004	1	(0.99-1)	0.02	0.89
CHIT1	0.53	1.7	(0.48-6.1)	0.67	0.41
FMOD	0.0015	1	(1-1)	0.23	0.63
LAX1	1.5	4.6	(0.25-85)	1.1	0.3
SNRPE	0.002	1	(0.99-1)	0.13	0.72
PIK3C2B	-0.23	0.79	(0.52-1.2)	1.2	0.28
TMCC2	-1.2	0.3	(0.044-2.1)	1.4	0.23
CDK18	-6.5e-05	1	(0.9-1.1)	0	1
ELK4	-0.22	0.8	(0.65-0.99)	4.4	0.036
SRGAP2	-0.035	0.97	(0.69-1.4)	0.04	0.84
IKBKE	0.02	1	(0.94-1.1)	0.21	0.64
CD55	0.0055	1	(1-1)	7	0.008
CR2	-0.017	0.98	(0.14-6.9)	0	0.99
CR1	5	140	(2-10000)	5.2	0.023
CD46	-0.018	0.98	(0.93-1)	0.37	0.54
CD34	0.024	1	(0.96-1.1)	0.51	0.48
G0S2	0.018	1	(1-1)	11	0.00085
HSD11B1	0.0071	1	(0.99-1)	0.48	0.49
TRAF3IP3	0.65	1.9	(1.1-3.5)	4.7	0.031
IRF6	-0.033	0.97	(0.92-1)	1.9	0.17
RCOR3	-0.074	0.93	(0.54-1.6)	0.07	0.79
NEK2	0.13	1.1	(1-1.3)	4.3	0.038
LPGAT1	-0.036	0.96	(0.91-1)	1.4	0.23
BATF3	0.94	2.6	(1.4-4.7)	9.5	0.002
CENPF	0.033	1	(0.89-1.2)	0.18	0.68
TGFB2	0.0052	1	(0.92-1.1)	0.01	0.91
IARS2	-0.028	0.97	(0.93-1)	1.5	0.22
HLX	0.14	1.1	(0.78-1.7)	0.51	0.48
CAPN2	-0.011	0.99	(0.96-1)	0.41	0.52
FBXO28	-0.051	0.95	(0.73-1.2)	0.14	0.71
CNIH3	-1.1	0.33	(0.05-2.1)	1.4	0.24
SRP9	0.0042	1	(0.98-1)	0.13	0.72
EPHX1	-0.0026	1	(0.98-1)	0.15	0.7
H3F3A	-0.013	0.99	(0.89-1.1)	0.07	0.79
ACBD3	0.021	1	(0.92-1.1)	0.14	0.7
PARP1	0.00011	1	(0.95-1.1)	0	1
ITPKB	-0.023	0.98	(0.88-1.1)	0.21	0.65
PSEN2	-0.072	0.93	(0.8-1.1)	0.95	0.33
GUK1	0.0072	1	(0.98-1)	0.38	0.54
SPRTN	-0.0083	0.99	(0.38-2.6)	0	0.99
DISC1	0.22	1.2	(0.3-5.2)	0.09	0.76
NID1	0.041	1	(1-1.1)	3.1	0.079
EXO1	0.17	1.2	(0.88-1.6)	1.3	0.26
AKT3	-0.075	0.93	(0.76-1.1)	0.52	0.47
DESI2	0.069	1.1	(0.93-1.2)	0.92	0.34
SH3BP5L	-0.18	0.84	(0.66-1.1)	2.4	0.12
TPO	16	12000000	(4.9e-06-3.1e+19)	1.3	0.26
PXDN	0.08	1.1	(0.95-1.2)	1.3	0.25
SOX11	0.5	1.7	(0.15-18)	0.17	0.68
CMPK2	0.06	1.1	(0.93-1.2)	0.76	0.38
RSAD2	0.059	1.1	(0.95-1.2)	1.2	0.28
ID2	-0.021	0.98	(0.96-1)	5.7	0.017
MBOAT2	0.14	1.2	(0.99-1.3)	3.6	0.059
RRM2	0.083	1.1	(1-1.2)	4.3	0.038
HPCAL1	0.0057	1	(0.94-1.1)	0.03	0.87
ODC1	-0.016	0.98	(0.96-1)	2.1	0.14
LPIN1	0.36	1.4	(0.79-2.6)	1.4	0.24
MYCN	0.34	1.4	(0.84-2.4)	1.7	0.2
FAM49A	-0.16	0.85	(0.59-1.2)	0.76	0.38
SMC6	0.14	1.2	(0.8-1.7)	0.59	0.44
SDC1	-0.001	1	(0.99-1)	0.07	0.79
RHOB	-0.0014	1	(0.99-1)	0.13	0.72
CENPO	0.18	1.2	(0.94-1.5)	2.1	0.15
DTNB	1	2.7	(1.1-7)	4.4	0.036
RAB10	0.021	1	(0.96-1.1)	0.44	0.51
HADHB	-0.032	0.97	(0.93-1)	2.8	0.095
CENPA	0.22	1.2	(1-1.5)	6.3	0.012
MAPRE3	0.12	1.1	(0.89-1.4)	0.99	0.32
SNX17	-0.049	0.95	(0.89-1)	2.2	0.13
PPP1CB	0.069	1.1	(1-1.2)	3.6	0.057
QPCT	0.18	1.2	(1.1-1.3)	10	0.0014
ATL2	0.0057	1	(0.84-1.2)	0	0.95
SOS1	-0.46	0.63	(0.37-1.1)	2.7	0.1
MAP4K3	-0.16	0.85	(0.72-1)	3.7	0.054
THUMPD2	-0.0059	0.99	(0.57-1.7)	0	0.98
THADA	-0.85	0.43	(0.18-0.99)	4	0.047
ZFP36L2	-0.0061	0.99	(0.97-1)	0.27	0.61
PREPL	-0.054	0.95	(0.87-1)	1.4	0.23
PRKCE	-0.61	0.54	(0.12-2.5)	0.62	0.43
RHOQ	0.061	1.1	(0.94-1.2)	0.89	0.35
TTC7A	0.06	1.1	(0.85-1.3)	0.26	0.61
EML6	8.9	7000	(7.2-6900000)	6.4	0.012
RTN4	-0.016	0.98	(0.95-1)	1	0.31
EFEMP1	0.0084	1	(0.98-1)	0.45	0.5
BCL11A	0.1	1.1	(0.49-2.5)	0.06	0.81
REL	0.82	2.3	(0.6-8.6)	1.5	0.23
PUS10	-0.12	0.89	(0.19-4.2)	0.02	0.88
EHBP1	-0.092	0.91	(0.71-1.2)	0.51	0.47
CEP68	-0.089	0.92	(0.45-1.9)	0.06	0.81
PNO1	0.026	1	(0.85-1.2)	0.07	0.78
CNRIP1	0.49	1.6	(1.1-2.5)	4.9	0.026
PLEK	0.11	1.1	(1-1.2)	5.4	0.02
ARHGAP25	0.44	1.6	(1.1-2.2)	5.8	0.016
GFPT1	0.047	1	(0.98-1.1)	2.1	0.14
ANXA4	-0.031	0.97	(0.95-0.99)	6.4	0.011
MXD1	0.051	1.1	(0.97-1.1)	1.6	0.21
TGFA	-0.036	0.96	(0.87-1.1)	0.48	0.49
DYSF	0.28	1.3	(0.95-1.8)	2.8	0.095
FBXO41	-0.41	0.67	(0.28-1.6)	0.85	0.36
TPRKB	0.071	1.1	(0.95-1.2)	1.2	0.27
WDR54	-0.0054	0.99	(0.9-1.1)	0.01	0.92
DOK1	0.023	1	(0.76-1.4)	0.02	0.88
TRABD2A	0.063	1.1	(0.95-1.2)	1.1	0.29
VAMP5	0.013	1	(0.99-1)	1.3	0.25
SFTPB	-7.9	0.00038	(5.8e-15-2.5e+07)	0.38	0.54
GNLY	-0.0077	0.99	(0.92-1.1)	0.04	0.85
CHMP3	-0.12	0.89	(0.8-0.99)	4.6	0.032
CD8A	0.083	1.1	(0.88-1.3)	0.58	0.45
CD8B	0.0056	1	(0.88-1.2)	0.01	0.94
MAL	0.7	2	(0.58-6.9)	1.2	0.27
DUSP2	0.072	1.1	(0.86-1.3)	0.42	0.52
NCAPH	-0.012	0.99	(0.79-1.2)	0.01	0.91
ARID5A	0.018	1	(0.89-1.2)	0.06	0.8
LMAN2L	-0.034	0.97	(0.85-1.1)	0.28	0.6
ZAP70	0.27	1.3	(0.71-2.4)	0.75	0.39
MGAT4A	0.048	1	(0.79-1.4)	0.11	0.74
AFF3	-0.94	0.39	(0.08-1.9)	1.4	0.24
RPL31	0.002	1	(1-1)	1.7	0.19
MAP4K4	0.027	1	(0.92-1.1)	0.23	0.63
IL1R2	0.012	1	(0.93-1.1)	0.08	0.78
IL1R1	-0.016	0.98	(0.85-1.1)	0.05	0.83
IL18R1	0.19	1.2	(0.68-2.2)	0.42	0.52
IL18RAP	0.72	2.1	(0.72-5.9)	1.8	0.18
FHL2	0.058	1.1	(1-1.1)	5.5	0.019
SULT1C2	0.023	1	(0.96-1.1)	0.44	0.51
MERTK	0.27	1.3	(0.96-1.8)	2.9	0.088
IL1A	0.18	1.2	(0.9-1.6)	1.5	0.22
IL1B	0.05	1.1	(1-1.1)	5.6	0.017
IL1RN	0.077	1.1	(1-1.1)	8.1	0.0043
INSIG2	-0.085	0.92	(0.83-1)	3	0.085
MARCO	0.027	1	(1-1.1)	3.1	0.079
TMEM37	-0.012	0.99	(0.95-1)	0.48	0.49
INHBB	-0.0042	1	(0.95-1)	0.03	0.86
GYPC	-0.037	0.96	(0.89-1)	0.95	0.33
BIN1	-0.029	0.97	(0.84-1.1)	0.16	0.69
IMP4	-0.098	0.91	(0.79-1)	1.9	0.17
CXCR4	0.012	1	(1-1)	3.9	0.048
SPOPL	-0.28	0.76	(0.5-1.1)	1.7	0.19
KYNU	-0.021	0.98	(0.93-1)	0.69	0.41
ARHGAP15	0.32	1.4	(0.79-2.4)	1.3	0.26
RND3	-0.0086	0.99	(0.93-1.1)	0.07	0.8
NMI	0.043	1	(0.95-1.2)	0.73	0.39
NR4A2	0.062	1.1	(0.89-1.3)	0.44	0.51
CYTIP	0.15	1.2	(0.93-1.4)	1.7	0.19
ACVR1	-0.086	0.92	(0.82-1)	2.4	0.12
CD302	0.046	1	(0.97-1.1)	1.3	0.25
LY75	0.18	1.2	(0.98-1.5)	3	0.083
PLA2R1	0.9	2.5	(1-5.9)	4.1	0.044
RBMS1	0.084	1.1	(0.78-1.5)	0.26	0.61
PSMD14	0.15	1.2	(1-1.3)	5.5	0.019
DPP4	0.0079	1	(0.97-1)	0.19	0.67
FAP	0.26	1.3	(1.1-1.6)	6.3	0.012
IFIH1	0.00034	1	(0.89-1.1)	0	1
GCA	0.016	1	(0.86-1.2)	0.04	0.85
SCN3A	-0.78	0.46	(0.0022-97)	0.08	0.78
STK39	0.09	1.1	(1-1.2)	4.7	0.031
SPC25	0.25	1.3	(1-1.6)	5.7	0.017
ABCB11	-0.041	0.96	(0.29-3.1)	0	0.95
DHRS9	0.29	1.3	(1.1-1.6)	10	0.0015
SLC25A12	0.17	1.2	(0.84-1.7)	0.92	0.34
ITGA6	0.028	1	(1-1.1)	7.2	0.0071
PDK1	1.9	6.7	(1.9-23)	9	0.0027
WIPF1	0.18	1.2	(0.99-1.4)	3.3	0.069
ATF2	0.099	1.1	(0.86-1.4)	0.61	0.43
SESTD1	0.094	1.1	(0.78-1.5)	0.29	0.59
ITGA4	1	2.8	(0.61-13)	1.8	0.18
DNAJC10	-0.03	0.97	(0.76-1.2)	0.06	0.81
FRZB	0.017	1	(0.8-1.3)	0.02	0.89
NUP35	-0.21	0.81	(0.55-1.2)	1.1	0.29
ZC3H15	-0.0042	1	(0.94-1.1)	0.02	0.89
CALCRL	0.042	1	(0.93-1.2)	0.49	0.49
COL3A1	0.0048	1	(1-1)	4.7	0.03
SLC40A1	-0.0038	1	(0.98-1)	0.38	0.54
GLS	-0.037	0.96	(0.88-1.1)	0.58	0.45
STAT1	-0.008	0.99	(0.98-1)	1.5	0.22
STAT4	-0.25	0.78	(0.53-1.1)	1.6	0.21
HECW2	0.64	1.9	(0.64-5.6)	1.4	0.25
AOX1	0.02	1	(0.99-1.1)	1.3	0.26
CASP8	-0.056	0.95	(0.75-1.2)	0.22	0.64
CD28	1.1	2.9	(0.45-19)	1.2	0.27
CTLA4	0.36	1.4	(0.87-2.4)	2	0.16
ICOS	1.2	3.4	(1.1-11)	4.3	0.038
FN1	-0.00081	1	(1-1)	0.18	0.67
IGFBP2	0.0017	1	(0.99-1)	0.21	0.65
IGFBP5	0.044	1	(1-1.1)	7.3	0.0071
CXCR2	0.45	1.6	(1.1-2.3)	4.9	0.027
CYP27A1	0.014	1	(0.99-1)	1.1	0.3
CNPPD1	-0.027	0.97	(0.92-1)	0.85	0.36
TUBA4A	-0.0035	1	(0.97-1)	0.09	0.76
SPEG	-1.1	0.33	(0.08-1.3)	2.4	0.12
CHPF	0.0062	1	(0.99-1)	0.44	0.51
OBSL1	-0.11	0.9	(0.82-0.99)	5	0.026
SLC4A3	-0.2	0.82	(0.65-1)	2.7	0.1
FARSB	0.018	1	(0.94-1.1)	0.17	0.68
SCG2	1.2	3.3	(1.5-7.6)	8.4	0.0038
DOCK10	0.27	1.3	(0.73-2.3)	0.82	0.37
IRS1	0.18	1.2	(0.85-1.7)	1.1	0.3
COL4A3	-2.1	0.12	(0.017-0.86)	4.5	0.034
SP110	0.056	1.1	(0.91-1.2)	0.56	0.45
SP140	0.44	1.5	(0.98-2.4)	3.5	0.061
SP140L	0.096	1.1	(0.92-1.3)	1.1	0.3
SP100	0.0047	1	(0.87-1.2)	0	0.95
ITM2C	0.0042	1	(0.99-1)	0.42	0.52
NMUR1	0.48	1.6	(0.053-49)	0.07	0.78
INPP5D	0.22	1.3	(1-1.5)	5.5	0.019
HJURP	0.21	1.2	(1.1-1.4)	6.8	0.009
ARL4C	-0.013	0.99	(0.97-1)	1.6	0.21
SH3BP4	-0.026	0.97	(0.83-1.1)	0.11	0.74
COPS8	-0.017	0.98	(0.85-1.1)	0.05	0.82
COL6A3	0.071	1.1	(1-1.2)	3.7	0.054
MLPH	0.0097	1	(0.97-1.1)	0.21	0.65
PER2	0.48	1.6	(0.85-3.1)	2.2	0.14
GPR35	0.0035	1	(0.95-1.1)	0.01	0.9
PASK	0.12	1.1	(0.47-2.7)	0.07	0.79
PDCD1	0.083	1.1	(0.72-1.6)	0.16	0.69
IL5RA	15	2700000	(31-2.3e+11)	6.5	0.011
SUMF1	0.017	1	(0.88-1.2)	0.06	0.81
ITPR1	0.59	1.8	(0.52-6.3)	0.87	0.35
BHLHE40	0.015	1	(1-1)	2.5	0.12
CAMK1	0.047	1	(0.92-1.2)	0.49	0.48
EMC3	0.039	1	(0.97-1.1)	1	0.3
ATG7	0.079	1.1	(0.9-1.3)	0.72	0.4
VGLL4	0.005	1	(0.86-1.2)	0	0.95
PPARG	0.07	1.1	(1-1.2)	3.5	0.06
RAF1	0.024	1	(0.88-1.2)	0.09	0.76
RPL32	0.0014	1	(1-1)	3.2	0.075
IQSEC1	0.027	1	(0.77-1.4)	0.03	0.85
NUP210	0.091	1.1	(0.99-1.2)	2.9	0.089
LSM3	0.041	1	(0.99-1.1)	2.3	0.13
NR2C2	0.4	1.5	(0.72-3.1)	1.1	0.29
SH3BP5	0.1	1.1	(0.86-1.4)	0.63	0.43
ANKRD28	0.16	1.2	(0.75-1.8)	0.47	0.49
RFTN1	0.0064	1	(0.96-1.1)	0.07	0.8
PLCL2	-0.23	0.79	(0.56-1.1)	1.8	0.18
TBC1D5	-0.55	0.58	(0.3-1.1)	2.8	0.095
SATB1	0.34	1.4	(0.64-3.1)	0.72	0.4
KAT2B	0.12	1.1	(0.73-1.7)	0.28	0.6
RBMS3	-1	0.37	(0.095-1.4)	2.1	0.15
OSBPL10	0.27	1.3	(0.9-1.9)	2	0.16
CMTM6	0.035	1	(0.99-1.1)	2.2	0.14
CRTAP	0.092	1.1	(0.98-1.2)	2.7	0.098
TRANK1	0.046	1	(0.68-1.6)	0.04	0.84
ITGA9	0.12	1.1	(0.85-1.5)	0.69	0.4
CTDSPL	-0.094	0.91	(0.82-1)	2.9	0.09
MYD88	0.051	1.1	(0.96-1.1)	1.2	0.26
ACVR2B	2.4	11	(1.2-99)	4.6	0.031
WDR48	0.056	1.1	(0.71-1.6)	0.08	0.78
CTNNB1	0.017	1	(0.99-1)	1.4	0.24
VIPR1	0.28	1.3	(0.98-1.8)	3.5	0.063
ABHD5	-0.017	0.98	(0.75-1.3)	0.01	0.91
KIF15	0.51	1.7	(1.1-2.5)	5.8	0.016
CLEC3B	5.1e-05	1	(0.95-1.1)	0	1
CCR9	-0.09	0.91	(5.8e-05-14000)	0	0.99
FYCO1	-0.17	0.84	(0.55-1.3)	0.6	0.44
CXCR6	0.33	1.4	(0.8-2.4)	1.4	0.24
XCR1	1.8	6	(0.0037-9700)	0.22	0.64
CCR3	5.3	210	(6-7300)	8.7	0.0031
CCR1	0.33	1.4	(1.1-1.7)	11	0.0011
CCR2	0.61	1.8	(0.92-3.7)	3	0.084
CCR5	0.37	1.4	(1-2.1)	4.1	0.043
CCRL2	0.41	1.5	(1.1-2.1)	5.7	0.017
LRRC2	0.91	2.5	(0.88-7)	3	0.086
PRSS50	-0.4	0.67	(0.34-1.3)	1.3	0.26
MAP4	-0.084	0.92	(0.78-1.1)	1.1	0.3
CAMP	0.29	1.3	(0.75-2.4)	0.94	0.33
ZNF589	0.9	2.5	(1.2-5.1)	5.9	0.015
PLXNB1	-0.036	0.96	(0.86-1.1)	0.39	0.53
TMA7	0.0039	1	(1-1)	1.8	0.18
TREX1	0.0081	1	(0.94-1.1)	0.05	0.83
PFKFB4	0.89	2.4	(1.4-4.3)	9.2	0.0024
SLC26A6	0.2	1.2	(1-1.5)	4.8	0.029
RHOA	0.008	1	(1-1)	3.3	0.069
UBA7	0.073	1.1	(0.96-1.2)	1.6	0.21
SEMA3F	0.008	1	(0.92-1.1)	0.03	0.86
IFRD2	0.039	1	(0.97-1.1)	1.4	0.24
CACNA2D2	1.1	3	(0.78-11)	2.6	0.11
CISH	0.16	1.2	(0.88-1.6)	1.2	0.27
SEMA3G	0.0073	1	(0.65-1.6)	0	0.97
STAB1	0.18	1.2	(1-1.4)	5.7	0.017
ARHGEF3	0.026	1	(0.82-1.3)	0.05	0.82
DNASE1L3	0.021	1	(0.93-1.1)	0.19	0.66
FHIT	0.0025	1	(0.53-1.9)	0	0.99
ADAMTS9	-0.0029	1	(0.63-1.6)	0	0.99
LRIG1	-0.0049	1	(0.87-1.1)	0	0.94
FOXP1	0.13	1.1	(0.84-1.6)	0.71	0.4
GPR27	-0.17	0.84	(0.64-1.1)	1.5	0.23
PROS1	0.0081	1	(0.96-1.1)	0.13	0.72
GPR15	0.38	1.5	(0.0014-1500)	0.01	0.91
DCBLD2	0.021	1	(0.99-1.1)	2.1	0.15
COL8A1	0.23	1.3	(0.96-1.6)	2.8	0.096
ABI3BP	0.16	1.2	(1-1.3)	6.2	0.013
CD47	0.04	1	(1-1.1)	5.5	0.019
TRAT1	-0.13	0.88	(0.11-7.3)	0.01	0.9
CD96	-0.0039	1	(0.48-2.1)	0	0.99
ZBED2	0.029	1	(0.99-1.1)	2.8	0.097
CD200	0.19	1.2	(0.93-1.6)	2	0.16
BTLA	3.7	41	(1.1-1500)	4	0.045
NAA50	0.081	1.1	(1-1.2)	3.9	0.048
GRAMD1C	0.28	1.3	(0.95-1.9)	2.7	0.1
POGLUT1	0.31	1.4	(0.83-2.2)	1.5	0.22
CD80	1.1	3	(1.1-8.2)	4.7	0.031
PLA1A	0.024	1	(0.98-1.1)	0.99	0.32
COX17	0.053	1.1	(0.99-1.1)	3	0.086
HCLS1	0.13	1.1	(1-1.3)	5.3	0.021
EAF2	0.27	1.3	(1.1-1.6)	7.7	0.0056
SLC15A2	0.064	1.1	(0.79-1.4)	0.17	0.68
CD86	0.36	1.4	(1.1-1.9)	7	0.0082
FAM162A	0.044	1	(1-1.1)	4.2	0.041
PARP9	0.063	1.1	(0.98-1.2)	2.4	0.12
PARP14	0.038	1	(0.98-1.1)	1.8	0.17
UMPS	0.14	1.2	(0.93-1.4)	1.8	0.18
ITGB5	-0.039	0.96	(0.93-1)	4.4	0.035
PODXL2	0.011	1	(0.98-1)	0.52	0.47
ABTB1	0.14	1.2	(0.99-1.3)	3.4	0.066
RUVBL1	-0.02	0.98	(0.87-1.1)	0.11	0.73
GATA2	0.17	1.2	(0.42-3.3)	0.1	0.75
RPN1	0.014	1	(1-1)	3.5	0.062
GP9	0.66	1.9	(0.51-7.5)	0.94	0.33
RAB43	0.031	1	(0.88-1.2)	0.15	0.7
TMCC1	-0.089	0.92	(0.69-1.2)	0.36	0.55
EPHB1	0.63	1.9	(0.89-4)	2.8	0.096
RASA2	0.66	1.9	(1.2-3.2)	6.3	0.012
PCOLCE2	-0.021	0.98	(0.88-1.1)	0.15	0.69
CHST2	0.25	1.3	(0.91-1.8)	2	0.15
PLOD2	0.038	1	(1-1.1)	4.6	0.032
PLSCR1	0.0061	1	(0.97-1)	0.09	0.77
CPA3	0.093	1.1	(0.88-1.4)	0.71	0.4
TM4SF18	-0.077	0.93	(0.84-1)	2.3	0.13
TM4SF1	-0.0023	1	(0.99-1)	0.75	0.39
SIAH2	-0.049	0.95	(0.86-1)	0.98	0.32
GPR171	0.33	1.4	(0.48-4)	0.36	0.55
P2RY14	1.9	6.6	(0.38-120)	1.7	0.2
MME	-0.043	0.96	(0.74-1.2)	0.11	0.74
SSR3	0.016	1	(0.98-1.1)	0.66	0.42
TIPARP	0.065	1.1	(0.9-1.3)	0.56	0.45
MFSD1	0.078	1.1	(0.99-1.2)	2.9	0.087
IL12A	-0.14	0.87	(0.22-3.5)	0.04	0.85
MECOM	0.07	1.1	(0.96-1.2)	1.6	0.21
PHC3	0.11	1.1	(0.44-2.8)	0.05	0.82
PRKCI	0.038	1	(0.91-1.2)	0.31	0.58
TNIK	-0.087	0.92	(0.62-1.3)	0.19	0.66
TNFSF10	-0.0014	1	(0.98-1)	0.03	0.87
NCEH1	-0.019	0.98	(0.92-1)	0.33	0.56
ECT2	0.11	1.1	(0.98-1.3)	3	0.085
ACTL6A	0.087	1.1	(1-1.2)	4.9	0.026
LAMP3	0.18	1.2	(0.95-1.5)	2.4	0.12
DVL3	0.0038	1	(0.88-1.1)	0	0.95
PSMD2	0.0079	1	(0.96-1.1)	0.11	0.74
EIF4G1	-0.017	0.98	(0.94-1)	0.51	0.47
THPO	0.13	1.1	(0.98-1.3)	2.8	0.095
EPHB3	0.021	1	(0.99-1.1)	1.3	0.26
TRA2B	0.19	1.2	(0.96-1.5)	2.6	0.11
ETV5	-0.049	0.95	(0.85-1.1)	0.77	0.38
RFC4	0.15	1.2	(1-1.3)	7.3	0.0069
ADIPOQ	-24	3.2e-11	(5.4e-86-1.9e+64)	0.08	0.78
RTP4	-0.014	0.99	(0.93-1)	0.24	0.62
BCL6	0.34	1.4	(1.1-1.8)	8.5	0.0036
TP63	1.2	3.3	(1.3-8.2)	6.5	0.011
CCDC50	-0.014	0.99	(0.84-1.2)	0.03	0.86
ATP13A4	-0.31	0.73	(0.4-1.3)	1.1	0.3
HES1	-0.071	0.93	(0.88-0.99)	6.2	0.013
GP5	9.1	8700	(3.9-1.9e+07)	5.3	0.021
PPP1R2	0.29	1.3	(1-1.8)	4.2	0.04
APOD	0.023	1	(0.97-1.1)	0.76	0.38
MUC4	0.65	1.9	(1.4-2.7)	13	0.00026
TFRC	0.015	1	(0.98-1)	0.78	0.38
PAK2	0.081	1.1	(0.94-1.3)	1.2	0.28
BDH1	0.071	1.1	(0.88-1.3)	0.47	0.49
SPON2	0.0044	1	(0.96-1)	0.04	0.84
TACC3	0.036	1	(0.98-1.1)	1.4	0.24
ADRA2C	-0.23	0.8	(0.64-1)	3.9	0.047
LYAR	-0.0093	0.99	(0.89-1.1)	0.03	0.87
NSG1	0.044	1	(0.84-1.3)	0.16	0.69
EVC	-0.29	0.75	(0.58-0.97)	4.9	0.026
JAKMIP1	3	21	(0.42-1000)	2.3	0.13
S100P	-0.00049	1	(1-1)	0.24	0.62
SH3TC1	0.092	1.1	(0.72-1.7)	0.18	0.67
SLC2A9	1	2.8	(0.91-8.5)	3.2	0.073
BST1	0.029	1	(0.84-1.3)	0.08	0.78
CD38	1.4	4.2	(1.5-12)	7.2	0.0071
LDB2	0.17	1.2	(0.99-1.4)	3.4	0.065
LAP3	0.016	1	(0.97-1.1)	0.55	0.46
MED28	-0.22	0.8	(0.52-1.2)	1	0.31
NCAPG	0.076	1.1	(0.98-1.2)	2.5	0.11
SLIT2	-0.29	0.75	(0.26-2.2)	0.28	0.6
SEL1L3	-0.083	0.92	(0.86-0.98)	6.7	0.0098
PGM2	0.081	1.1	(0.91-1.3)	0.82	0.37
TBC1D1	-0.073	0.93	(0.74-1.2)	0.41	0.52
TLR10	-0.045	0.96	(0.74-1.2)	0.12	0.73
TLR1	0.12	1.1	(0.81-1.6)	0.5	0.48
TMEM156	-0.081	0.92	(0.83-1)	2.2	0.14
KLHL5	-0.011	0.99	(0.89-1.1)	0.04	0.84
RHOH	0.99	2.7	(1-7)	4.1	0.042
APBB2	-0.047	0.95	(0.51-1.8)	0.02	0.88
BEND4	1.5	4.6	(2.8e-07-7.4e+07)	0.03	0.86
ATP8A1	0.66	1.9	(0.94-4)	3.2	0.074
GUF1	-0.081	0.92	(0.72-1.2)	0.4	0.53
TXK	0.01	1	(0.11-9.1)	0	0.99
FRYL	0.26	1.3	(0.66-2.6)	0.56	0.46
SGCB	-0.13	0.88	(0.72-1.1)	1.6	0.21
RASL11B	0.15	1.2	(0.49-2.8)	0.11	0.74
KIT	0.31	1.4	(0.94-2)	2.6	0.1
KDR	-0.046	0.96	(0.77-1.2)	0.16	0.69
NMU	0.00073	1	(0.98-1)	0.01	0.93
PAICS	0.0019	1	(0.96-1)	0.01	0.93
STAP1	0.8	2.2	(0.98-5.1)	3.7	0.055
UGT2B17	-0.045	0.96	(0.86-1.1)	0.7	0.4
DCK	-0.11	0.89	(0.68-1.2)	0.64	0.43
CXCL1	0.0052	1	(1-1)	2.7	0.1
PF4	-0.032	0.97	(0.89-1.1)	0.55	0.46
CXCL5	0.0071	1	(1-1)	1.9	0.17
CXCL2	0.02	1	(1-1)	5.5	0.019
CXCL9	0.012	1	(0.99-1)	0.92	0.34
CXCL10	0.011	1	(1-1)	1.9	0.17
CXCL11	0.018	1	(0.98-1.1)	0.98	0.32
SCARB2	-0.038	0.96	(0.93-0.99)	6	0.014
CCNG2	-0.058	0.94	(0.71-1.3)	0.16	0.69
CXCL13	0.05	1.1	(0.99-1.1)	3	0.085
SEC31A	-0.074	0.93	(0.84-1)	1.9	0.17
PLAC8	0.018	1	(0.99-1)	1.8	0.18
COQ2	0.28	1.3	(1.1-1.6)	6.6	0.01
HPSE	0.22	1.3	(1-1.5)	4.4	0.037
CDS1	-0.11	0.89	(0.77-1)	2.5	0.11
ARHGAP24	-0.4	0.67	(0.35-1.3)	1.5	0.22
PTPN13	-0.64	0.53	(0.3-0.94)	4.7	0.03
NUDT9	-0.092	0.91	(0.83-1)	4.2	0.041
SPARCL1	0.0076	1	(0.98-1)	0.23	0.63
SPP1	-0.00063	1	(1-1)	4.2	0.039
ABCG2	0.064	1.1	(0.68-1.7)	0.08	0.78
HERC6	0.095	1.1	(0.92-1.3)	1.2	0.28
HERC5	0.19	1.2	(1-1.5)	4.1	0.043
NAP1L5	0.2	1.2	(0.68-2.2)	0.43	0.51
SNCA	0.17	1.2	(0.78-1.8)	0.61	0.43
HPGDS	0.52	1.7	(1.1-2.7)	4.8	0.029
PDLIM5	-0.075	0.93	(0.76-1.1)	0.54	0.46
BMPR1B	0.47	1.6	(0.82-3.2)	1.9	0.17
TSPAN5	0.22	1.2	(0.96-1.6)	2.7	0.1
ADH1A	0.0038	1	(0.99-1)	0.18	0.67
ADH1B	0.00012	1	(0.98-1)	0	0.99
DAPP1	0.23	1.3	(0.89-1.8)	1.7	0.19
H2AFZ	0.003	1	(0.99-1)	0.21	0.65
EMCN	0.071	1.1	(0.84-1.4)	0.32	0.57
PPP3CA	0.03	1	(0.8-1.3)	0.06	0.81
BANK1	1.1	3	(0.45-20)	1.3	0.26
SLC39A8	0.058	1.1	(0.84-1.3)	0.23	0.63
CENPE	0.46	1.6	(0.96-2.6)	3.2	0.071
GSTCD	-0.43	0.65	(0.3-1.4)	1.2	0.27
HADH	-0.01	0.99	(0.93-1.1)	0.1	0.75
LEF1	0.26	1.3	(0.66-2.5)	0.58	0.45
PLA2G12A	-0.14	0.87	(0.64-1.2)	0.82	0.36
ENPEP	0.46	1.6	(0.87-2.9)	2.2	0.14
ANK2	2	7.7	(0.27-220)	1.4	0.23
MAD2L1	0.076	1.1	(0.94-1.2)	1.2	0.26
ANXA5	-0.0072	0.99	(0.99-1)	3.5	0.062
CCNA2	0.065	1.1	(0.97-1.2)	1.9	0.17
KIAA1109	-0.2	0.82	(0.48-1.4)	0.51	0.48
IL2	-0.64	0.53	(6.3e-05-4400)	0.02	0.89
SPRY1	0.015	1	(0.89-1.2)	0.05	0.83
HSPA4L	-0.83	0.44	(0.19-1)	3.8	0.052
PLK4	0.36	1.4	(0.92-2.3)	2.5	0.12
IL15	0.047	1	(0.58-1.9)	0.02	0.88
INPP4B	0.51	1.7	(1.1-2.5)	5.7	0.017
GYPB	NA	NA	(NA-NA)	NA	NA
GYPA	-79	4.5e-35	(5.5e-101-3.6e+31)	1	0.31
SMAD1	-0.29	0.75	(0.33-1.7)	0.46	0.5
LRBA	-0.74	0.47	(0.29-0.78)	8.5	0.0036
TLR2	0.25	1.3	(1.1-1.5)	6.8	0.0091
MSMO1	-0.019	0.98	(0.94-1)	0.69	0.41
DDX60	0.019	1	(0.91-1.1)	0.1	0.75
CBR4	-0.35	0.7	(0.5-0.98)	4.3	0.038
SAP30	0.036	1	(0.94-1.1)	0.56	0.45
HPGD	0.033	1	(0.99-1.1)	2.5	0.11
VEGFC	0.22	1.2	(0.92-1.7)	2	0.16
NEIL3	0.6	1.8	(0.97-3.5)	3.5	0.063
CDKN2AIP	-0.055	0.95	(0.76-1.2)	0.23	0.63
ACSL1	0.026	1	(0.95-1.1)	0.4	0.53
TRIP13	0.26	1.3	(1.1-1.6)	7.5	0.0063
C5orf49	-0.15	0.86	(0.67-1.1)	1.5	0.22
CCT5	0.036	1	(1-1.1)	3.2	0.072
CMBL	0.00013	1	(0.96-1)	0	1
TRIO	-0.12	0.88	(0.55-1.4)	0.27	0.6
ANKH	-0.13	0.88	(0.67-1.1)	0.97	0.32
CDH6	-0.19	0.83	(0.69-0.99)	4.1	0.044
TARS	0.0086	1	(0.92-1.1)	0.04	0.85
C1QTNF3	-0.097	0.91	(0.43-1.9)	0.07	0.8
RAI14	0.023	1	(0.89-1.2)	0.11	0.74
IL7R	0.11	1.1	(0.9-1.4)	1	0.31
SKP2	0.14	1.1	(0.97-1.4)	2.7	0.1
SLC1A3	0.33	1.4	(0.88-2.2)	2	0.16
PTGER4	0.032	1	(0.87-1.2)	0.13	0.72
C7	-0.0055	0.99	(0.97-1)	0.24	0.62
OXCT1	0.052	1.1	(0.88-1.3)	0.31	0.58
HMGCS1	0.0052	1	(0.96-1.1)	0.05	0.82
PARP8	-0.3	0.74	(0.47-1.2)	1.6	0.21
ITGA1	0.16	1.2	(0.92-1.5)	1.6	0.2
ITGA2	0.027	1	(0.91-1.2)	0.21	0.65
ESM1	0.016	1	(0.99-1)	1	0.31
GZMK	0.0017	1	(0.9-1.1)	0	0.98
GZMA	0.0086	1	(0.97-1)	0.19	0.66
IL6ST	-0.053	0.95	(0.88-1)	1.8	0.18
ANKRD55	-1.6	0.21	(0.016-2.8)	1.4	0.24
MAP3K1	-0.23	0.79	(0.59-1.1)	2.4	0.12
PDE4D	1.3	3.8	(1.1-13)	4.8	0.029
KIF2A	0.25	1.3	(0.86-1.9)	1.5	0.22
PPWD1	0.085	1.1	(0.9-1.3)	0.79	0.37
NLN	-0.19	0.83	(0.53-1.3)	0.71	0.4
CD180	0.021	1	(0.86-1.2)	0.06	0.81
PIK3R1	-0.2	0.82	(0.57-1.2)	1.3	0.26
SLC30A5	0.019	1	(0.81-1.3)	0.03	0.87
CCNB1	0.046	1	(1-1.1)	5.9	0.015
MARVELD2	-0.33	0.72	(0.52-0.98)	4.3	0.039
OCLN	-0.093	0.91	(0.82-1)	2.9	0.087
MAP1B	-0.037	0.96	(0.7-1.3)	0.05	0.82
LHFPL2	0.089	1.1	(0.92-1.3)	1	0.31
HOMER1	-0.32	0.73	(0.17-3.2)	0.18	0.67
THBS4	0.18	1.2	(0.74-1.9)	0.53	0.47
DHFR	0.028	1	(0.88-1.2)	0.13	0.72
HAPLN1	0.24	1.3	(0.84-1.9)	1.2	0.26
MEF2C	0.32	1.4	(0.91-2.1)	2.3	0.13
CETN3	0.12	1.1	(0.88-1.4)	0.94	0.33
GLRX	0.2	1.2	(1.1-1.4)	7.8	0.0053
PCSK1	0.46	1.6	(0.54-4.7)	0.71	0.4
EFNA5	0.1	1.1	(0.97-1.3)	2.3	0.13
CAMK4	-0.33	0.72	(0.022-23)	0.04	0.85
CDO1	0.033	1	(0.98-1.1)	1.4	0.23
DMXL1	-0.28	0.75	(0.38-1.5)	0.68	0.41
TNFAIP8	0.11	1.1	(0.72-1.7)	0.25	0.62
SNX2	-0.029	0.97	(0.85-1.1)	0.2	0.66
PPIC	0.0011	1	(0.96-1)	0	0.96
LMNB1	0.04	1	(0.98-1.1)	1.5	0.22
IL3	-4.5	0.011	(4.8e-11-2400000)	0.21	0.64
CSF2	0.024	1	(0.99-1.1)	2.1	0.14
P4HA2	0.08	1.1	(0.95-1.2)	1.5	0.22
PDLIM4	0.11	1.1	(1-1.2)	4.1	0.042
SLC22A4	-0.13	0.88	(0.46-1.7)	0.14	0.71
IRF1	0.044	1	(0.97-1.1)	1.2	0.27
IL5	-5.6	0.0039	(6.9e-11-210000)	0.37	0.54
RAD50	-0.33	0.72	(0.53-0.97)	4.6	0.033
IL13	5.4	220	(1.4e-05-3.4e+09)	0.4	0.52
IL4	2.5	12	(0.63-250)	2.8	0.097
SHROOM1	-0.06	0.94	(0.81-1.1)	0.6	0.44
VDAC1	-0.0057	0.99	(0.98-1)	0.6	0.44
TCF7	0.067	1.1	(0.84-1.4)	0.31	0.58
UBE2B	0.061	1.1	(0.97-1.2)	1.8	0.18
SAR1B	0.0075	1	(0.85-1.2)	0.01	0.93
SEC24A	0.12	1.1	(0.86-1.5)	0.77	0.38
CAMLG	0.037	1	(0.98-1.1)	1.6	0.2
PITX1	0.029	1	(0.92-1.2)	0.26	0.61
CXCL14	0.0012	1	(0.96-1)	0	0.96
LECT2	0.037	1	(0.97-1.1)	1.4	0.25
TGFBI	0.0023	1	(1-1)	0.94	0.33
CDC25C	0.27	1.3	(0.98-1.7)	3.3	0.068
EGR1	-0.014	0.99	(0.96-1)	1	0.31
CTNNA1	-0.036	0.96	(0.92-1)	2.2	0.14
MZB1	0.11	1.1	(1-1.2)	7.7	0.0056
ECSCR	0.044	1	(1-1.1)	3.2	0.075
TMEM173	0.029	1	(0.99-1.1)	1.8	0.18
HBEGF	0.018	1	(1-1)	4	0.045
CD14	0.023	1	(1-1)	8.7	0.0032
ARAP3	0.064	1.1	(0.8-1.4)	0.2	0.66
NR3C1	-0.12	0.88	(0.74-1.1)	1.8	0.18
ADRB2	0.84	2.3	(0.98-5.5)	3.6	0.056
CSNK1A1	0.069	1.1	(0.99-1.2)	2.7	0.1
CSF1R	0.078	1.1	(0.99-1.2)	2.9	0.09
CD74	0.0015	1	(1-1)	3.2	0.075
IRGM	21	1500000000	(3.4e-05-6.6e+22)	1.7	0.19
GPX3	0.0041	1	(0.99-1)	0.76	0.38
CCDC69	0.54	1.7	(1.1-2.6)	6.9	0.0087
GM2A	0.065	1.1	(1-1.1)	4.5	0.035
SPARC	0.0034	1	(1-1)	3.9	0.048
GALNT10	-0.15	0.86	(0.66-1.1)	1.2	0.27
FAXDC2	-0.2	0.82	(0.68-0.99)	4.5	0.035
ITK	0.13	1.1	(0.15-8.4)	0.02	0.9
CYFIP2	-0.32	0.72	(0.55-0.95)	5.5	0.019
NIPAL4	7.3	1500	(0.87-2400000)	3.7	0.054
EBF1	0.64	1.9	(0.41-8.7)	0.68	0.41
IL12B	9.6	15000	(30-7600000)	9.2	0.0025
PTTG1	0.03	1	(1-1.1)	5.5	0.019
HMMR	0.22	1.2	(0.99-1.6)	3.5	0.06
MAT2B	0.081	1.1	(0.87-1.4)	0.5	0.48
TENM2	-0.62	0.54	(0.039-7.4)	0.21	0.64
WWC1	-0.15	0.86	(0.77-0.97)	6.4	0.011
DOCK2	-0.026	0.97	(0.72-1.3)	0.03	0.87
LCP2	0.33	1.4	(1.1-1.8)	6.2	0.013
FGF18	0.045	1	(0.68-1.6)	0.04	0.84
STK10	0.32	1.4	(0.82-2.3)	1.4	0.23
CPEB4	-0.4	0.67	(0.41-1.1)	2.5	0.11
FAM153B	-1.5	0.23	(0.00015-350)	0.15	0.69
SIMC1	-0.45	0.64	(0.28-1.4)	1.2	0.28
NOP16	-0.01	0.99	(0.91-1.1)	0.06	0.8
UIMC1	-0.33	0.72	(0.5-1)	3.1	0.076
GRK6	0.35	1.4	(1.1-1.8)	7.8	0.0051
DBN1	-0.035	0.97	(0.91-1)	1.6	0.2
PDLIM7	0.024	1	(0.99-1.1)	2.3	0.13
RMND5B	-0.025	0.97	(0.84-1.1)	0.11	0.74
MAPK9	-0.32	0.73	(0.5-1.1)	2.8	0.096
BTNL3	0.066	1.1	(0.9-1.3)	0.56	0.46
BTNL9	0.38	1.5	(0.57-3.8)	0.64	0.42
DUSP22	-0.23	0.79	(0.6-1.1)	2.5	0.12
IRF4	1.7	5.7	(1.2-28)	4.6	0.032
SERPINB9	0.093	1.1	(0.96-1.3)	1.8	0.18
SERPINB6	0.0016	1	(0.99-1)	0.05	0.82
NQO2	-0.031	0.97	(0.89-1.1)	0.56	0.45
RPP40	0.26	1.3	(1-1.6)	4.5	0.034
F13A1	0.16	1.2	(1-1.4)	4.1	0.044
LY86	0.1	1.1	(1-1.2)	4.1	0.044
DSP	-0.046	0.95	(0.91-1)	4.4	0.036
EEF1E1	-0.0078	0.99	(0.92-1.1)	0.04	0.84
NOL7	0.019	1	(0.96-1.1)	0.46	0.5
CD83	0.1	1.1	(0.94-1.3)	1.5	0.21
GMPR	-0.0088	0.99	(0.85-1.2)	0.01	0.91
TPMT	0.0045	1	(0.95-1.1)	0.02	0.88
SOX4	-0.021	0.98	(0.94-1)	0.81	0.37
GPLD1	-0.021	0.98	(0.54-1.8)	0	0.94
HIST1H1C	-0.0045	1	(0.99-1)	4.1	0.044
HIST1H2BC	-0.032	0.97	(0.91-1)	0.94	0.33
BTN3A2	-0.00055	1	(0.88-1.1)	0	0.99
BTN2A2	-0.13	0.88	(0.63-1.2)	0.53	0.47
BTN3A1	-0.027	0.97	(0.86-1.1)	0.17	0.68
BTN3A3	0.065	1.1	(0.82-1.4)	0.24	0.63
BTN2A1	-0.091	0.91	(0.77-1.1)	1.1	0.29
BTN1A1	2.6	13	(0.018-9600)	0.59	0.44
ABT1	-0.0058	0.99	(0.88-1.1)	0.01	0.93
HIST1H2BK	-0.0032	1	(0.99-1)	0.58	0.44
HIST1H4K	0.97	2.6	(0.99-7.1)	3.7	0.054
HIST1H2BO	0.11	1.1	(0.62-2)	0.12	0.73
UBD	-0.00015	1	(1-1)	0.24	0.62
GABBR1	-0.0012	1	(0.99-1)	0.28	0.6
MOG	12	220000	(9.4e-07-5.3e+16)	0.85	0.36
HLAF	0.01	1	(0.99-1)	1.8	0.19
HLAG	0.0066	1	(0.97-1)	0.1	0.75
HLAA	0.00024	1	(1-1)	0.11	0.74
HLAE	0.0016	1	(1-1)	1.2	0.27
DHX16	0.014	1	(0.88-1.2)	0.04	0.85
PPP1R18	0.0016	1	(0.95-1.1)	0	0.95
DDR1	-0.025	0.98	(0.95-1)	2.8	0.093
HLAC	0.0016	1	(1-1)	2.2	0.14
HLAB	0.00064	1	(1-1)	1.2	0.28
MICB	0.21	1.2	(0.88-1.7)	1.5	0.22
LTA	0.64	1.9	(1.1-3.3)	4.8	0.028
TNF	0.25	1.3	(1-1.6)	5.4	0.02
LTB	0.00012	1	(0.99-1)	0	0.99
LST1	0.046	1	(1-1.1)	4.3	0.038
NCR3	0.29	1.3	(0.51-3.5)	0.35	0.55
AIF1	0.019	1	(1-1)	4.9	0.027
C6orf47	-0.12	0.88	(0.79-0.99)	4.7	0.03
DDAH2	-0.021	0.98	(0.95-1)	2	0.15
HSPA1L	-1.6e-05	1	(0.92-1.1)	0	1
HSPA1A	5.4e-05	1	(0.99-1)	0	0.99
HSPA1B	-0.0023	1	(0.98-1)	0.09	0.76
C2	0.016	1	(1-1)	4.5	0.035
TNXB	0.0078	1	(0.51-2)	0	0.98
AGER	-0.4	0.67	(0.42-1.1)	2.8	0.096
GPSM3	0.04	1	(0.99-1.1)	2.5	0.12
HLADRA	0.0013	1	(1-1)	3.2	0.072
HLADRB5	0.0067	1	(0.99-1)	0.82	0.37
HLADRB1	0.0069	1	(1-1)	7.5	0.0061
HLADQA1	0.079	1.1	(1-1.2)	4	0.044
HLADQB1	0.056	1.1	(1-1.1)	6	0.014
HLADQA2	0.0087	1	(0.96-1.1)	0.11	0.74
HLADQB2	-0.012	0.99	(0.9-1.1)	0.06	0.81
HLADOB	0.09	1.1	(0.84-1.4)	0.47	0.49
TAP2	0.015	1	(0.99-1)	1.4	0.24
TAP2.1	0.026	1	(0.99-1.1)	1.5	0.22
PSMB8	0.0046	1	(1-1)	0.91	0.34
PSMB9	0.011	1	(0.99-1)	1.6	0.2
TAP1	0.0096	1	(1-1)	1.9	0.17
HLADMB	0.0098	1	(0.98-1)	0.45	0.5
HLADMA	0.0074	1	(0.99-1)	1.2	0.27
HLADOA	0.034	1	(0.92-1.2)	0.3	0.58
HLADPA1	0.019	1	(1-1)	2.6	0.11
HLADPB1	0.0074	1	(0.99-1)	1.2	0.27
TAPBP	-0.0047	1	(0.98-1)	0.24	0.63
BAK1	0.0024	1	(0.92-1.1)	0	0.96
HMGA1	0.0094	1	(1-1)	3.3	0.069
SNRPC	0.012	1	(0.99-1)	1.3	0.25
DEF6	0.11	1.1	(1-1.2)	4.6	0.032
MAPK14	0.0037	1	(0.76-1.3)	0	0.98
ETV7	0.046	1	(0.95-1.2)	0.89	0.34
CDKN1A	-0.0046	1	(0.98-1)	0.43	0.51
FGD2	1.8	6	(1.2-30)	4.8	0.029
PIM1	0.079	1.1	(1-1.1)	6.6	0.01
CMTR1	-0.011	0.99	(0.85-1.2)	0.02	0.89
KCNK5	-0.11	0.89	(0.83-0.96)	8.2	0.0042
TREM2	0.028	1	(1-1.1)	4.7	0.031
TREML2	1	2.8	(1-7.9)	3.8	0.05
TREM1	0.29	1.3	(1.1-1.7)	5.8	0.016
TFEB	-0.23	0.79	(0.61-1)	3	0.086
CCND3	0.02	1	(0.93-1.1)	0.2	0.66
GUCA1A	3.1	22	(0.87-550)	3.5	0.061
TBCC	-0.079	0.92	(0.81-1.1)	1.3	0.26
MAD2L1BP	-0.055	0.95	(0.88-1)	2	0.16
VEGFA	-0.05	0.95	(0.88-1)	1.7	0.19
NFKBIE	-0.044	0.96	(0.9-1)	2	0.16
CDC5L	-0.23	0.79	(0.61-1)	3.1	0.078
RUNX2	0.87	2.4	(0.99-5.7)	3.8	0.053
CLIC5	-0.014	0.99	(0.54-1.8)	0	0.96
PLA2G7	0.15	1.2	(1-1.3)	5.5	0.019
IL17A	1	2.8	(1.1-7.1)	4.6	0.032
MCM3	-0.019	0.98	(0.94-1)	0.79	0.37
EFHC1	-0.29	0.75	(0.43-1.3)	1.1	0.3
GSTA4	0.042	1	(0.97-1.1)	1.3	0.26
DST	-0.21	0.81	(0.59-1.1)	1.7	0.19
MYO6	-0.01	0.99	(0.86-1.1)	0.02	0.89
TTK	0.25	1.3	(1-1.6)	4.4	0.035
PGM3	0.21	1.2	(1-1.5)	5.6	0.017
ME1	0.053	1.1	(0.98-1.1)	1.9	0.17
SPACA1	-6.7	0.0012	(3.8e-24-3.7e+17)	0.08	0.78
UBE2J1	0.16	1.2	(1-1.3)	7.3	0.007
BACH2	-0.94	0.39	(0.012-13)	0.28	0.6
PRDM13	0.32	1.4	(0.00082-2300)	0.01	0.93
PREP	0.036	1	(0.97-1.1)	1.1	0.3
QRSL1	-0.0091	0.99	(0.77-1.3)	0	0.95
SEC63	-0.0046	1	(0.89-1.1)	0.01	0.94
FIG4	0.048	1	(0.73-1.5)	0.07	0.79
REV3L	-0.076	0.93	(0.33-2.6)	0.02	0.89
FYN	-0.13	0.88	(0.6-1.3)	0.43	0.51
LAMA4	0.1	1.1	(1-1.2)	4.2	0.041
MARCKS	0.029	1	(1-1.1)	2.9	0.091
COL10A1	0.045	1	(0.96-1.1)	1	0.32
CEP85L	1.9	6.6	(0.55-80)	2.2	0.14
ASF1A	0.13	1.1	(1-1.3)	5.2	0.023
MAN1A1	0.076	1.1	(1-1.2)	3.8	0.052
CENPW	0.026	1	(1-1.1)	4.6	0.033
MOXD1	0.19	1.2	(0.97-1.5)	2.8	0.093
STX7	0.18	1.2	(0.79-1.8)	0.74	0.39
VNN3	0.5	1.7	(1.2-2.2)	10	0.0012
VNN2	0.047	1	(1-1.1)	6.1	0.013
EYA4	-0.35	0.7	(0.15-3.3)	0.2	0.66
AHI1	0.56	1.8	(0.76-4)	1.8	0.19
TNFAIP3	0.075	1.1	(0.99-1.2)	2.7	0.1
HEBP2	0.095	1.1	(1-1.2)	5.2	0.023
REPS1	0.35	1.4	(0.78-2.6)	1.3	0.25
HECA	0.2	1.2	(1-1.5)	4.3	0.039
CITED2	0.0037	1	(0.91-1.1)	0.01	0.94
VTA1	0.29	1.3	(1.1-1.7)	6.1	0.013
AKAP12	0.045	1	(1-1.1)	3.7	0.054
SYNE1	0.59	1.8	(0.2-16)	0.28	0.6
MYCT1	0.11	1.1	(0.91-1.4)	1.1	0.29
FBXO5	0.55	1.7	(0.89-3.4)	2.6	0.1
IPCEF1	0.68	2	(0.078-50)	0.17	0.68
TIAM2	-0.67	0.51	(0.22-1.2)	2.4	0.12
DYNLT1	0.019	1	(0.98-1.1)	1.2	0.28
EZR	0.0021	1	(1-1)	0.85	0.36
TAGAP	0.35	1.4	(0.77-2.6)	1.2	0.26
SOD2	0.026	1	(1-1)	8.8	0.003
WTAP	0.12	1.1	(1-1.3)	4.5	0.035
IGF2R	0.031	1	(0.95-1.1)	0.55	0.46
SLC22A3	0.24	1.3	(1.1-1.5)	6.2	0.013
PLG	0.0078	1	(0.98-1)	0.31	0.58
RPS6KA2	0.16	1.2	(0.82-1.7)	0.75	0.39
CCR6	-0.0078	0.99	(0.62-1.6)	0	0.97
THBS2	0.032	1	(1-1.1)	4.7	0.03
PHF10	0.09	1.1	(0.97-1.2)	2	0.16
SUN1	0.043	1	(0.9-1.2)	0.33	0.57
NUDT1	0.037	1	(0.97-1.1)	1.3	0.25
GNA12	0.03	1	(0.78-1.4)	0.04	0.83
AIMP2	-0.085	0.92	(0.83-1)	2.6	0.11
EIF2AK1	-0.043	0.96	(0.91-1)	2.5	0.11
RAC1	0.00094	1	(0.99-1)	0.02	0.87
CCZ1B	-0.074	0.93	(0.29-3)	0.02	0.9
ICA1	0.0034	1	(0.9-1.1)	0	0.95
TMEM106B	0.11	1.1	(0.75-1.7)	0.28	0.6
ARL4A	0.026	1	(0.92-1.1)	0.21	0.65
TSPAN13	0.0067	1	(0.99-1)	0.71	0.4
ITGB8	0.044	1	(0.83-1.3)	0.14	0.71
SP4	-0.7	0.5	(0.13-1.9)	1	0.31
DNAH11	0.19	1.2	(0.61-2.4)	0.29	0.59
IL6	0.07	1.1	(1-1.1)	4.8	0.028
GPNMB	0.027	1	(1-1.1)	2.8	0.094
OSBPL3	0.014	1	(0.84-1.2)	0.02	0.89
CYCS	0.023	1	(1-1.1)	3.1	0.077
NFE2L3	0.015	1	(0.99-1)	2.1	0.14
HNRNPA2B1	0.0037	1	(0.98-1)	0.15	0.7
SNX10	-0.038	0.96	(0.9-1)	1.1	0.29
SKAP2	-0.078	0.92	(0.81-1.1)	1.4	0.23
JAZF1	-0.15	0.86	(0.69-1.1)	1.7	0.19
CREB5	-0.77	0.46	(0.2-1.1)	3.2	0.073
CPVL	0.022	1	(0.99-1.1)	1.4	0.23
SCRN1	-0.019	0.98	(0.93-1)	0.49	0.49
AQP1	-0.0041	1	(0.99-1)	3.4	0.066
AQP1.1	-0.01	0.99	(0.98-1)	3.4	0.065
KBTBD2	-0.014	0.99	(0.86-1.1)	0.04	0.84
FKBP9	-0.0087	0.99	(0.9-1.1)	0.03	0.85
BMPER	0.6	1.8	(0.62-5.4)	1.2	0.27
KIAA0895	-0.33	0.72	(0.38-1.4)	0.99	0.32
AOAH	0.22	1.2	(0.98-1.6)	3.1	0.076
ELMO1	0.13	1.1	(0.86-1.5)	0.82	0.37
INHBA	0.14	1.1	(1-1.3)	4.4	0.036
STK17A	-0.045	0.96	(0.88-1)	1	0.31
PURB	-0.068	0.93	(0.53-1.6)	0.06	0.81
ADCY1	-0.85	0.43	(0.087-2.1)	1.1	0.29
IGFBP3	0.0097	1	(1-1)	8.2	0.0041
TNS3	-0.063	0.94	(0.83-1.1)	0.95	0.33
UPP1	0.056	1.1	(0.92-1.2)	0.66	0.42
IKZF1	0.36	1.4	(0.62-3.3)	0.71	0.4
ZNF713	-2.1	0.12	(0.012-1.3)	3	0.082
SPDYE8P	-19	3.4e-09	(3.7e-18-3.2)	3.4	0.064
LAT2	-0.057	0.94	(0.87-1)	1.8	0.18
NCF1	0.26	1.3	(0.73-2.3)	0.78	0.38
POR	0.0074	1	(0.94-1.1)	0.05	0.83
FGL2	0.1	1.1	(0.96-1.3)	1.8	0.17
GSAP	-0.1	0.9	(0.66-1.2)	0.39	0.53
PTPN12	0.027	1	(0.95-1.1)	0.49	0.48
CD36	0.51	1.7	(1.1-2.5)	6.5	0.011
TMEM243	0.11	1.1	(0.96-1.3)	2	0.16
ABCB4	0.14	1.1	(0.83-1.6)	0.69	0.41
ABCB1	-0.078	0.92	(0.84-1)	2.7	0.1
SLC25A40	-0.33	0.72	(0.4-1.3)	1.2	0.27
ANKIB1	0.034	1	(0.83-1.3)	0.09	0.76
SAMD9	0.019	1	(0.98-1.1)	0.89	0.34
TFPI2	-0.035	0.97	(0.91-1)	1.3	0.26
GNG11	0.037	1	(1-1.1)	4.7	0.031
COL1A2	0.0072	1	(1-1)	2.5	0.11
SGCE	-0.012	0.99	(0.93-1)	0.16	0.69
TMEM130	0.13	1.1	(0.73-1.8)	0.35	0.56
PDAP1	0.0013	1	(1-1)	0.34	0.56
ZNF3	-0.0025	1	(0.94-1.1)	0.01	0.94
COPS6	0.0015	1	(0.99-1)	0.13	0.72
MCM7	0.0023	1	(0.99-1)	0.19	0.66
STAG3	-0.1	0.9	(0.61-1.3)	0.26	0.61
PVRIG	0.0047	1	(0.77-1.3)	0	0.97
PILRA	0.043	1	(0.98-1.1)	2	0.16
LRCH4	0.0066	1	(0.98-1)	0.3	0.58
GNB2	-0.017	0.98	(0.96-1)	2.7	0.099
EPO	0.28	1.3	(1-1.7)	3.9	0.048
EPHB4	-0.034	0.97	(0.87-1.1)	0.43	0.51
TRIM56	-0.26	0.77	(0.58-1)	3.1	0.078
SERPINE1	-0.0025	1	(0.99-1)	0.32	0.57
FIS1	-0.014	0.99	(0.97-1)	1.9	0.17
POLR2J2	0.055	1.1	(0.91-1.2)	0.56	0.45
POLR2J2.1	0.035	1	(0.95-1.1)	0.56	0.45
LRRC17	-0.15	0.86	(0.51-1.5)	0.32	0.57
SYPL1	-0.045	0.96	(0.91-1)	3.2	0.074
NAMPT	0.087	1.1	(1-1.2)	4.8	0.029
PIK3CG	1.5	4.6	(0.24-85)	1	0.31
LAMB1	-0.017	0.98	(0.95-1)	1.1	0.3
LRRN3	2.3	9.9	(0.13-780)	1.1	0.3
IFRD1	0.054	1.1	(0.83-1.3)	0.2	0.66
TFEC	-0.031	0.97	(0.69-1.4)	0.03	0.86
CAV1	-0.0083	0.99	(0.97-1)	0.47	0.49
MET	0.023	1	(0.96-1.1)	0.54	0.46
LEP	5.8	320	(0.3-340000)	2.6	0.11
FAM71F1	-22	2.8e-10	(8.4e-20-0.93)	3.9	0.049
FLNC	-0.0051	0.99	(0.74-1.3)	0	0.97
IRF5	-0.059	0.94	(0.73-1.2)	0.21	0.65
TSPAN33	-0.027	0.97	(0.9-1)	0.5	0.48
SMO	-0.12	0.88	(0.74-1.1)	1.8	0.17
CEP41	-2	0.13	(0.019-0.88)	4.4	0.036
AKR1B1	-0.036	0.96	(0.9-1)	1.2	0.28
TMEM140	-0.047	0.95	(0.91-1)	3.6	0.056
MTPN	-0.051	0.95	(0.88-1)	1.8	0.18
DGKI	-11	1.1e-05	(4.6e-15-26000)	1.1	0.3
ZC3HAV1	0.04	1	(0.7-1.5)	0.04	0.84
TBXAS1	0.039	1	(0.95-1.1)	0.72	0.4
PARP12	0.087	1.1	(0.95-1.3)	1.6	0.21
MKRN1	-0.086	0.92	(0.84-1)	4	0.044
TAS2R5	-1.7	0.18	(0.01-3)	1.4	0.23
MGAM	1.8	6.2	(0.4-96)	1.7	0.19
CLEC5A	0.84	2.3	(1.4-3.9)	9.9	0.0016
TAS2R38	-3.2	0.039	(2.1e-07-7300)	0.27	0.6
PRSS1	0.024	1	(0.98-1.1)	1.3	0.25
TRPV6	-0.35	0.71	(0.39-1.3)	1.4	0.24
PIP	0.39	1.5	(0.76-2.9)	1.4	0.24
TMEM139	-0.05	0.95	(0.88-1)	1.5	0.22
ZYX	0.032	1	(0.98-1.1)	1.5	0.22
EZH2	-0.032	0.97	(0.77-1.2)	0.07	0.79
PDIA4	-0.013	0.99	(0.97-1)	2.8	0.093
GIMAP8	0.079	1.1	(0.79-1.5)	0.25	0.62
GIMAP7	0.044	1	(0.94-1.2)	0.7	0.4
GIMAP4	0.077	1.1	(1-1.2)	3.4	0.063
GIMAP6	0.21	1.2	(0.91-1.7)	1.8	0.18
GIMAP1	0.32	1.4	(0.83-2.3)	1.5	0.22
GIMAP5	0.31	1.4	(0.97-1.9)	3.2	0.073
TMEM176B	0.0015	1	(0.99-1)	0.11	0.74
TMEM176A	0.014	1	(1-1)	2.4	0.12
AOC1	0.016	1	(0.98-1.1)	0.81	0.37
KCNH2	0.14	1.1	(0.9-1.5)	1.3	0.26
ACTR3B	-1.2	0.3	(0.08-1.1)	3.3	0.068
HTR5A	240	5.1e+103	(7.9e+14-3.3e+192)	5.2	0.022
INSIG1	-0.0038	1	(0.95-1)	0.02	0.88
NCAPG2	-0.2	0.82	(0.54-1.2)	0.87	0.35
KBTBD11	-0.06	0.94	(0.56-1.6)	0.05	0.82
ANGPT2	0.071	1.1	(1-1.1)	4.8	0.029
DEFA1	1.2	3.3	(0.47-23)	1.5	0.23
MSRA	-0.27	0.76	(0.54-1.1)	2.5	0.11
FAM167A	0.096	1.1	(0.66-1.8)	0.13	0.72
BLK	3.1	22	(0.32-1400)	2	0.15
MSR1	0.22	1.2	(1.1-1.4)	8.2	0.0041
PDGFRL	0.025	1	(0.97-1.1)	0.7	0.4
MTUS1	-0.012	0.99	(0.9-1.1)	0.07	0.79
PCM1	-0.16	0.85	(0.7-1)	2.4	0.12
ASAH1	-0.061	0.94	(0.88-1)	3.5	0.063
LPL	-0.035	0.97	(0.77-1.2)	0.09	0.77
ATP6V1B2	-0.061	0.94	(0.74-1.2)	0.24	0.62
DOK2	0.25	1.3	(1.1-1.5)	7.2	0.0072
NPM2	-0.33	0.72	(0.46-1.1)	2	0.16
SLC39A14	-0.049	0.95	(0.9-1)	2.7	0.098
PPP3CC	-0.2	0.82	(0.62-1.1)	1.8	0.18
BIN3	-0.19	0.83	(0.62-1.1)	1.5	0.22
RHOBTB2	-0.48	0.62	(0.34-1.1)	2.4	0.12
TNFRSF10C	-0.21	0.81	(0.58-1.1)	1.5	0.22
TNFRSF10A	-0.088	0.92	(0.71-1.2)	0.44	0.51
LOXL2	0.075	1.1	(0.97-1.2)	1.8	0.17
SLC25A37	0.099	1.1	(1-1.2)	4.9	0.027
ADAM28	0.055	1.1	(0.94-1.2)	0.79	0.37
ADAMDEC1	0.21	1.2	(0.96-1.6)	2.7	0.098
NEFL	-0.029	0.97	(0.85-1.1)	0.17	0.68
DOCK5	-0.097	0.91	(0.63-1.3)	0.28	0.6
BNIP3L	0.061	1.1	(0.96-1.2)	1.5	0.22
DPYSL2	-0.16	0.85	(0.76-0.96)	7.2	0.0073
PTK2B	0.091	1.1	(0.84-1.4)	0.44	0.51
CCDC25	-0.14	0.87	(0.71-1.1)	1.9	0.17
PBK	0.03	1	(0.92-1.2)	0.28	0.59
PNOC	2.6	13	(2.1-85)	7.4	0.0066
HMBOX1	-0.48	0.62	(0.22-1.7)	0.86	0.35
DUSP4	0.073	1.1	(0.93-1.2)	1	0.31
LEPROTL1	-0.15	0.86	(0.76-0.97)	5.9	0.015
EIF4EBP1	-0.0059	0.99	(0.97-1)	0.22	0.64
ADAM9	-0.014	0.99	(0.95-1)	0.43	0.51
IDO1	0.0034	1	(0.99-1)	0.42	0.52
ANK1	-0.14	0.87	(0.51-1.5)	0.3	0.59
PLAT	0.02	1	(0.93-1.1)	0.2	0.65
CEBPD	0.016	1	(0.99-1)	2.2	0.14
MCM4	0.023	1	(0.94-1.1)	0.28	0.59
RGS20	0.47	1.6	(0.88-2.9)	2.4	0.13
LYN	0.029	1	(0.97-1.1)	0.94	0.33
SDCBP	0.011	1	(0.97-1.1)	0.3	0.59
TOX	0.26	1.3	(0.79-2.1)	1	0.3
RAB2A	0.016	1	(0.95-1.1)	0.19	0.66
CHD7	0.23	1.3	(0.76-2.1)	0.8	0.37
GGH	0.032	1	(1-1.1)	5.5	0.019
MTFR1	0.11	1.1	(0.95-1.3)	1.8	0.18
MYBL1	0.52	1.7	(0.44-6.4)	0.58	0.45
SULF1	0.045	1	(0.98-1.1)	2.1	0.15
IL7	0.4	1.5	(0.62-3.6)	0.8	0.37
HEY1	-0.18	0.84	(0.64-1.1)	1.7	0.19
MRPS28	0.068	1.1	(0.99-1.2)	3	0.081
TPD52	0.073	1.1	(0.98-1.2)	2.4	0.12
FABP4	0.13	1.1	(1-1.3)	4.3	0.037
E2F5	0.089	1.1	(0.98-1.2)	2.4	0.12
CA2	-0.0084	0.99	(0.98-1)	2.8	0.097
WWP1	-0.039	0.96	(0.88-1)	0.78	0.38
RMDN1	0.089	1.1	(0.98-1.2)	2.8	0.096
CNGB3	6.6	740	(2-270000)	4.8	0.029
RIPK2	0.095	1.1	(1-1.2)	4.6	0.031
RAD54B	0.072	1.1	(0.92-1.3)	0.8	0.37
CCNE2	0.14	1.1	(0.99-1.3)	3.5	0.063
TP53INP1	0.0016	1	(0.95-1.1)	0	0.95
PLEKHF2	0.17	1.2	(1-1.4)	3.9	0.049
UQCRB	0.009	1	(0.99-1)	0.8	0.37
SDC2	0.011	1	(0.98-1)	0.45	0.5
CPQ	-0.023	0.98	(0.91-1)	0.49	0.49
MATN2	-0.035	0.97	(0.87-1.1)	0.4	0.53
OSR2	0.44	1.6	(0.92-2.6)	2.8	0.098
COX6C	0.0056	1	(1-1)	2	0.16
RGS22	14	1600000	(0.17-1.5e+13)	3	0.081
PABPC1	0.003	1	(1-1)	2.2	0.13
NCALD	-0.013	0.99	(0.86-1.1)	0.03	0.85
RRM2B	0.0041	1	(0.84-1.2)	0	0.96
UBR5	0.079	1.1	(0.83-1.4)	0.33	0.57
BAALC	0.052	1.1	(0.92-1.2)	0.55	0.46
RAD21	0.028	1	(0.99-1.1)	1.9	0.17
ENPP2	-0.0033	1	(0.98-1)	0.18	0.67
TAF2	0.1	1.1	(0.82-1.5)	0.43	0.51
DSCC1	0.19	1.2	(0.98-1.5)	3.2	0.073
COL14A1	0.014	1	(0.89-1.2)	0.05	0.83
HAS2	0.33	1.4	(1.1-1.8)	5.6	0.018
ATAD2	0.12	1.1	(1-1.3)	4.1	0.043
MTSS1	0.078	1.1	(0.94-1.2)	1.3	0.26
SQLE	0.027	1	(1-1.1)	3.2	0.074
SLA	0.44	1.5	(1.1-2.1)	7.1	0.0076
ST3GAL1	0.11	1.1	(1-1.2)	3.6	0.059
SLC45A4	0.066	1.1	(0.85-1.3)	0.32	0.57
GRINA	0.0071	1	(0.99-1)	1.1	0.3
VLDLR	-0.066	0.94	(0.6-1.5)	0.08	0.78
RFX3	-0.13	0.88	(0.33-2.3)	0.07	0.79
JAK2	-0.04	0.96	(0.77-1.2)	0.13	0.72
CD274	0.22	1.2	(1-1.5)	5.9	0.015
GLDC	0.0019	1	(0.93-1.1)	0	0.96
RPS6	0.00069	1	(1-1)	1.7	0.19
MLLT3	-0.23	0.79	(0.59-1.1)	2.3	0.13
IFNB1	3.3	27	(0.38-1900)	2.3	0.13
CDKN2A	0.04	1	(0.99-1.1)	2.3	0.13
TEK	0.021	1	(0.77-1.4)	0.02	0.88
MOB3B	-0.15	0.86	(0.67-1.1)	1.3	0.25
LINGO2	-33	2.9e-15	(8.8e-44-9.5e+13)	1	0.32
DDX58	0.016	1	(0.88-1.2)	0.05	0.83
BAG1	0.04	1	(0.94-1.1)	0.62	0.43
AQP3	-0.018	0.98	(0.95-1)	1.1	0.3
DCAF12	0.00087	1	(0.85-1.2)	0	0.99
GALT	0.016	1	(0.88-1.2)	0.05	0.83
GALT.1	-0.0057	0.99	(0.91-1.1)	0.01	0.9
IL11RA	-0.11	0.89	(0.59-1.3)	0.31	0.58
CCL19	0.0038	1	(0.99-1)	0.69	0.41
CCL21	0.0051	1	(0.99-1)	0.91	0.34
FAM214B	0.22	1.2	(0.93-1.7)	2.2	0.14
CD72	0.29	1.3	(1-1.8)	4.2	0.039
SIT1	0.25	1.3	(0.86-1.9)	1.5	0.22
TPM2	0.032	1	(1-1.1)	12	0.00064
RECK	0.54	1.7	(0.73-4.1)	1.5	0.22
MELK	0.1	1.1	(0.98-1.3)	2.5	0.12
PAX5	-0.3	0.74	(0.0074-74)	0.02	0.9
ZCCHC7	0.18	1.2	(0.86-1.7)	1.1	0.29
ALDH1B1	-0.011	0.99	(0.96-1)	0.6	0.44
KLF9	-0.0014	1	(0.9-1.1)	0	0.98
ALDH1A1	0.00022	1	(1-1)	0.01	0.92
ANXA1	0.014	1	(1-1)	10	0.0014
C9orf40	0.098	1.1	(0.84-1.5)	0.49	0.48
PCSK5	-0.11	0.9	(0.58-1.4)	0.23	0.63
GCNT1	0.25	1.3	(1-1.6)	5.3	0.022
CEP78	0.72	2	(0.64-6.5)	1.4	0.23
DAPK1	-0.095	0.91	(0.79-1)	1.8	0.18
CTSL	0.017	1	(1-1)	4.7	0.031
SEMA4D	0.92	2.5	(0.98-6.4)	3.7	0.054
SYK	0.0019	1	(0.9-1.1)	0	0.97
OGN	0.66	1.9	(0.78-4.8)	2	0.15
ASPN	0.032	1	(1-1.1)	3.2	0.073
SLC35D2	0.016	1	(0.95-1.1)	0.24	0.63
CDC14B	-0.37	0.69	(0.36-1.3)	1.3	0.25
TSTD2	0.18	1.2	(0.78-1.8)	0.69	0.41
ANP32B	0.0048	1	(0.99-1)	0.3	0.58
COL15A1	0.064	1.1	(0.98-1.2)	2.2	0.14
TGFBR1	0.046	1	(0.9-1.2)	0.35	0.55
NR4A3	0.28	1.3	(0.68-2.6)	0.69	0.41
ALDOB	-0.0002	1	(1-1)	0.03	0.86
SMC2	0.22	1.2	(0.88-1.8)	1.5	0.22
ABCA1	0.68	2	(1.3-3)	9.6	0.0019
EPB41L4B	0.13	1.1	(0.96-1.4)	2.3	0.13
PALM2AKAP2	-0.03	0.97	(0.85-1.1)	0.2	0.65
SLC31A2	0.35	1.4	(1.1-1.9)	5.8	0.016
TNFSF15	-0.28	0.76	(0.5-1.1)	1.7	0.19
TNFSF8	0.74	2.1	(0.84-5.2)	2.5	0.12
TNC	-0.006	0.99	(0.96-1)	0.12	0.73
MEGF9	0.15	1.2	(0.88-1.5)	1.1	0.3
FBXW2	-0.057	0.94	(0.69-1.3)	0.13	0.72
PHF19	0.33	1.4	(1.1-1.8)	6.2	0.013
TRAF1	0.015	1	(0.77-1.3)	0.01	0.92
GSN	0.022	1	(0.98-1.1)	1	0.31
PTGS1	-0.03	0.97	(0.81-1.2)	0.11	0.75
RPL35	0.00045	1	(1-1)	1.2	0.27
HSPA5	-0.0042	1	(0.99-1)	1.1	0.29
RALGPS1	-0.73	0.48	(0.17-1.4)	1.8	0.17
ENG	0.011	1	(0.97-1)	0.32	0.57
FAM102A	-0.082	0.92	(0.83-1)	2.6	0.11
DNM1	-0.13	0.87	(0.74-1)	2.4	0.12
WDR34	-0.023	0.98	(0.94-1)	1.3	0.26
C9orf78	-0.0074	0.99	(0.85-1.2)	0.01	0.93
FNBP1	0.15	1.2	(0.91-1.5)	1.5	0.22
FUBP3	0.0029	1	(0.81-1.2)	0	0.98
NUP214	-0.28	0.76	(0.45-1.3)	1.1	0.29
PRRC2B	-0.11	0.9	(0.73-1.1)	1.1	0.3
POMT1	0.032	1	(0.67-1.6)	0.02	0.89
SETX	0.019	1	(0.7-1.5)	0.01	0.92
ABO	0.047	1	(0.84-1.3)	0.17	0.68
ADAMTSL2	-0.12	0.89	(0.73-1.1)	1.3	0.25
RXRA	0.11	1.1	(0.9-1.4)	0.99	0.32
FCN1	0.21	1.2	(1-1.5)	5.8	0.016
GPSM1	-0.1	0.9	(0.7-1.2)	0.59	0.44
CARD9	-0.024	0.98	(0.69-1.4)	0.02	0.89
PTGDS	0.0041	1	(1-1)	0.97	0.33
NPDC1	-0.0028	1	(0.98-1)	0.08	0.77
DPP7	-0.014	0.99	(0.96-1)	1.3	0.25
IDI1	0.0031	1	(0.94-1.1)	0.01	0.92
PFKP	-0.02	0.98	(0.94-1)	1	0.31
IL15RA	-0.015	0.98	(0.93-1)	0.26	0.61
IL2RA	0.41	1.5	(1.1-2.1)	6.2	0.013
PFKFB3	-0.03	0.97	(0.93-1)	2.3	0.13
PRKCQ	-0.067	0.94	(0.36-2.4)	0.02	0.89
GATA3	0.95	2.6	(1.2-5.8)	5.5	0.019
CELF2	-0.0064	0.99	(0.53-1.9)	0	0.98
USP6NL	-0.21	0.81	(0.3-2.2)	0.17	0.68
MCM10	0.18	1.2	(0.66-2.2)	0.35	0.55
DCLRE1C	-0.34	0.71	(0.26-2)	0.42	0.52
OLAH	-3.2	0.039	(2.3e-05-67)	0.73	0.39
RPP38	-0.19	0.83	(0.67-1)	2.8	0.092
RSU1	0.0043	1	(0.91-1.1)	0.01	0.93
MRC1	3.7	40	(1.2-1400)	4.2	0.04
PIP4K2A	-0.015	0.98	(0.75-1.3)	0.01	0.91
PDSS1	-0.0044	1	(0.91-1.1)	0.01	0.93
YME1L1	-0.046	0.95	(0.85-1.1)	0.66	0.42
MPP7	0.054	1.1	(0.57-2)	0.03	0.86
SVIL	-0.094	0.91	(0.75-1.1)	0.93	0.33
MAP3K8	0.26	1.3	(0.98-1.7)	3.4	0.067
ZEB1	0.12	1.1	(0.86-1.5)	0.81	0.37
ARHGAP12	-0.099	0.91	(0.8-1)	2.2	0.13
RASSF4	0.0023	1	(0.94-1.1)	0	0.94
ZNF22	0.0065	1	(0.92-1.1)	0.02	0.89
MAPK8	0.35	1.4	(0.95-2.1)	3	0.085
MSMB	0.012	1	(1-1)	3.6	0.058
NCOA4	-0.014	0.99	(0.95-1)	0.46	0.5
SGMS1	0.12	1.1	(0.85-1.5)	0.7	0.4
A1CF	-0.011	0.99	(0.84-1.2)	0.02	0.89
ZWINT	0.037	1	(0.97-1.1)	1	0.31
CDK1	0.087	1.1	(1-1.2)	7.3	0.0068
RTKN2	1.2	3.3	(1.4-7.6)	7.6	0.0059
NRBF2	0.054	1.1	(0.81-1.4)	0.16	0.69
CTNNA3	-2.4	0.089	(2.8e-10-2.8e+07)	0.06	0.81
DDX50	0.033	1	(0.9-1.2)	0.24	0.63
SRGN	0.016	1	(1-1)	8.3	0.0039
SAR1A	0.069	1.1	(0.97-1.2)	1.7	0.19
NODAL	-1.3	0.28	(0.012-6.7)	0.61	0.43
PRF1	0.12	1.1	(0.89-1.4)	1	0.31
SLC29A3	0.076	1.1	(0.83-1.4)	0.31	0.58
PSAP	0.0011	1	(1-1)	0.33	0.57
SPOCK2	0.1	1.1	(1-1.2)	5.8	0.016
ANAPC16	-0.039	0.96	(0.88-1)	0.82	0.36
MRPS16	0.0026	1	(0.94-1.1)	0.01	0.93
SEC24C	-0.04	0.96	(0.87-1.1)	0.66	0.42
NDST2	-0.11	0.9	(0.64-1.3)	0.41	0.52
VCL	0.035	1	(0.96-1.1)	0.78	0.38
ADK	0.031	1	(0.93-1.1)	0.36	0.55
RPS24	0.0019	1	(1-1)	1.9	0.17
LDB3	-8.2	0.00028	(4e-08-1.9)	3.3	0.07
STAMBPL1	0.27	1.3	(1-1.6)	5.2	0.023
ACTA2	0.0057	1	(1-1)	2.4	0.12
FAS	-0.037	0.96	(0.86-1.1)	0.37	0.54
CH25H	0.27	1.3	(0.97-1.8)	3.1	0.079
LIPA	0.002	1	(0.95-1.1)	0.01	0.94
IFIT2	-0.037	0.96	(0.9-1)	1.1	0.29
IFIT3	0.018	1	(0.98-1.1)	1.1	0.3
IFIT1	0.018	1	(0.99-1)	2.1	0.15
IFIT5	0.056	1.1	(0.9-1.2)	0.48	0.49
KIF11	0.17	1.2	(0.98-1.4)	3.1	0.077
HHEX	-0.037	0.96	(0.9-1)	1.3	0.26
CEP55	0.073	1.1	(0.98-1.2)	2.3	0.13
RBP4	-0.00027	1	(1-1)	0.14	0.71
HELLS	0.13	1.1	(0.75-1.7)	0.37	0.54
SORBS1	-0.31	0.73	(0.55-0.98)	4.3	0.038
ENTPD1	0.28	1.3	(0.92-1.9)	2.2	0.13
BLNK	-0.098	0.91	(0.78-1.1)	1.6	0.2
DNTT	2.8	16	(0.16-1500)	1.4	0.24
PIK3AP1	-0.054	0.95	(0.91-0.99)	5.9	0.015
RRP12	-0.18	0.83	(0.63-1.1)	1.6	0.21
PGAM1	0.023	1	(0.99-1.1)	2.1	0.15
PI4K2A	-0.27	0.76	(0.57-1)	3.1	0.078
PI4K2A.1	-0.28	0.76	(0.59-0.98)	4.5	0.033
ERLIN1	0.13	1.1	(1-1.3)	4.4	0.037
SCD	0.0078	1	(1-1)	1.7	0.19
WNT8B	3.9	51	(3.4e-05-7.5e+07)	0.29	0.59
LDB1	-0.12	0.89	(0.79-0.99)	4.2	0.041
CYP17A1	-0.3	0.74	(0.38-1.4)	0.82	0.37
PDCD11	-0.24	0.79	(0.59-1)	2.7	0.099
COL17A1	0.022	1	(1-1)	5.2	0.023
ADD3	-0.0071	0.99	(0.93-1.1)	0.04	0.84
MXI1	-0.12	0.88	(0.7-1.1)	1.1	0.29
DUSP5	0.019	1	(0.99-1)	1.9	0.17
ACSL5	0.019	1	(1-1)	5.9	0.015
TCF7L2	0.11	1.1	(0.89-1.4)	0.83	0.36
PNLIPRP1	49	1.3e+21	(1-1.6e+42)	3.8	0.05
SLC18A2	-0.024	0.98	(0.82-1.2)	0.07	0.79
GRK5	0.013	1	(0.9-1.1)	0.04	0.83
RGS10	0.063	1.1	(1-1.1)	8.6	0.0034
WDR11	-0.12	0.88	(0.58-1.3)	0.33	0.57
DMBT1	0.026	1	(1-1)	6.2	0.013
CUZD1	0.59	1.8	(0.84-3.9)	2.3	0.13
CHST15	0.019	1	(0.9-1.2)	0.09	0.76
FAM53B	0.17	1.2	(0.92-1.5)	1.6	0.2
UROS	0.029	1	(0.78-1.4)	0.04	0.84
BCCIP	0.0046	1	(0.87-1.2)	0	0.95
DHX32	-0.017	0.98	(0.88-1.1)	0.09	0.76
MKI67	0.11	1.1	(0.95-1.3)	1.8	0.18
GLRX3	0.02	1	(0.97-1.1)	0.55	0.46
BNIP3	0.037	1	(0.97-1.1)	1.2	0.28
JAKMIP3	0.065	1.1	(0.006-190)	0	0.98
INPP5A	-0.057	0.94	(0.63-1.4)	0.08	0.78
ADAM8	0.024	1	(0.96-1.1)	0.56	0.45
PAOX	-0.12	0.89	(0.58-1.4)	0.3	0.58
BET1L	-0.1	0.9	(0.82-0.99)	4.5	0.035
IFITM2	0.0043	1	(1-1)	4.7	0.029
IFITM1	0.0016	1	(1-1)	4	0.045
IFITM3	0.0032	1	(1-1)	4.8	0.029
SIGIRR	-0.087	0.92	(0.83-1)	2.7	0.098
HRAS	0.011	1	(0.93-1.1)	0.07	0.8
IRF7	0.038	1	(0.99-1.1)	2.9	0.09
TALDO1	0.0028	1	(0.99-1)	0.15	0.69
RPLP2	0.00024	1	(1-1)	0.23	0.63
MUC5B	0.07	1.1	(1-1.1)	6.5	0.011
BRSK2	0.17	1.2	(0.5-2.8)	0.14	0.71
LSP1	0.13	1.1	(1-1.3)	5.6	0.018
C11orf21	0.93	2.5	(0.4-16)	0.97	0.32
TSPAN32	0.96	2.6	(0.092-74)	0.31	0.57
CDKN1C	-0.048	0.95	(0.8-1.1)	0.29	0.59
PHLDA2	0.002	1	(0.99-1)	0.06	0.8
NAP1L4	-0.063	0.94	(0.86-1)	1.8	0.18
RHOG	0.036	1	(0.96-1.1)	0.87	0.35
TRIM21	-0.024	0.98	(0.91-1.1)	0.39	0.53
HBB	0.0038	1	(0.99-1)	0.56	0.46
HBG1	0.14	1.2	(0.69-1.9)	0.31	0.58
TRIM22	0.086	1.1	(0.98-1.2)	2.7	0.098
APBB1	-0.26	0.77	(0.58-1)	3.4	0.067
PPFIBP2	-0.15	0.86	(0.67-1.1)	1.3	0.25
RPL27A	0.0031	1	(1-1)	1.2	0.26
ASCL3	-1.6	0.2	(1.1e-05-3800)	0.1	0.75
NRIP3	1.1	3	(1.5-6.2)	9.4	0.0022
WEE1	0.045	1	(0.8-1.4)	0.11	0.74
SWAP70	-0.085	0.92	(0.76-1.1)	0.78	0.38
ADM	0.02	1	(0.98-1.1)	1.1	0.29
AMPD3	-0.16	0.85	(0.53-1.4)	0.48	0.49
RNF141	-0.078	0.93	(0.67-1.3)	0.23	0.63
LYVE1	0.52	1.7	(1-2.8)	3.9	0.049
USP47	-0.23	0.79	(0.64-0.98)	4.5	0.034
DKK3	0.0073	1	(0.93-1.1)	0.04	0.85
MICAL2	0.075	1.1	(0.76-1.5)	0.18	0.67
RRAS2	-0.085	0.92	(0.8-1.1)	1.5	0.23
SAA4	0.0049	1	(1-1)	2.2	0.14
CSRP3	-10	3.1e-05	(9.3e-24-1.1e+14)	0.23	0.63
E2F8	0.55	1.7	(0.72-4.2)	1.5	0.22
GAS2	-0.12	0.89	(0.53-1.5)	0.2	0.66
KIF18A	0.51	1.7	(1.1-2.6)	5.2	0.022
WT1	3	20	(0.85-460)	3.5	0.063
CD59	-0.0058	0.99	(0.98-1)	1.3	0.26
FBXO3	-0.44	0.65	(0.38-1.1)	2.5	0.11
LMO2	0.093	1.1	(0.95-1.3)	1.6	0.2
CAT	-0.021	0.98	(0.93-1)	0.76	0.38
PDHX	0.06	1.1	(0.78-1.4)	0.14	0.7
CD44	0.017	1	(1-1)	2.4	0.12
EXT2	0.064	1.1	(0.92-1.2)	0.73	0.39
AMBRA1	-0.39	0.68	(0.4-1.1)	2.2	0.14
ARHGAP1	-0.1	0.9	(0.8-1)	2.7	0.099
NR1H3	-0.0055	0.99	(0.87-1.1)	0.01	0.93
MADD	-0.45	0.64	(0.42-0.96)	4.8	0.029
SPI1	0.078	1.1	(1-1.1)	6.7	0.0098
PSMC3	0.021	1	(0.99-1.1)	2	0.15
FNBP4	-0.07	0.93	(0.73-1.2)	0.31	0.58
APLNR	0.049	1.1	(0.95-1.2)	0.86	0.35
PRG2	-0.13	0.88	(0.64-1.2)	0.7	0.4
UBE2L6	0.0075	1	(0.99-1)	0.42	0.52
SERPING1	-0.0036	1	(0.99-1)	2.4	0.12
YPEL4	-0.074	0.93	(0.082-10)	0	0.95
LPXN	-0.014	0.99	(0.85-1.1)	0.04	0.85
FAM111A	0.11	1.1	(0.84-1.5)	0.57	0.45
STX3	-0.027	0.97	(0.78-1.2)	0.06	0.81
MS4A2	-2.1	0.12	(1.3e-05-1200)	0.2	0.65
MS4A6A	0.076	1.1	(1-1.2)	4.6	0.032
MS4A4A	0.19	1.2	(1.1-1.4)	8.6	0.0034
MS4A7	0.13	1.1	(1-1.3)	4.5	0.034
MS4A1	0.27	1.3	(0.53-3.2)	0.34	0.56
CD6	0.4	1.5	(0.84-2.6)	1.9	0.17
CD5	-0.067	0.93	(0.61-1.4)	0.09	0.76
CYB561A3	-0.46	0.63	(0.39-1)	3.6	0.058
CPSF7	-0.18	0.83	(0.69-1)	3.5	0.06
FEN1	-0.0071	0.99	(0.93-1.1)	0.04	0.84
FADS2	-0.0027	1	(0.92-1.1)	0	0.95
FADS1	0.0066	1	(0.86-1.2)	0.01	0.94
RAB3IL1	0.11	1.1	(0.85-1.5)	0.64	0.42
BEST1	0.02	1	(1-1)	14	0.00015
UBXN1	0.0043	1	(0.95-1.1)	0.03	0.87
SLC22A6	NA	NA	(NA-NA)	NA	NA
RTN3	-0.055	0.95	(0.88-1)	2.2	0.14
RASGRP2	0.63	1.9	(0.79-4.4)	2	0.15
SF1	-0.14	0.87	(0.76-1)	4.1	0.042
MEN1	-0.17	0.85	(0.58-1.2)	0.78	0.38
BATF2	0.019	1	(0.97-1.1)	0.71	0.4
SNX15	-0.11	0.89	(0.6-1.3)	0.3	0.59
FAU	0.0011	1	(1-1)	0.17	0.68
SYVN1	-0.048	0.95	(0.87-1)	1.1	0.29
TIGD3	-1.4	0.25	(0.041-1.6)	2.2	0.14
FAM89B	-0.048	0.95	(0.9-1)	2.8	0.096
MUS81	-0.18	0.83	(0.61-1.1)	1.3	0.25
CTSW	-0.09	0.91	(0.73-1.1)	0.61	0.43
FOSL1	0.024	1	(1-1.1)	3.1	0.079
CTSF	-0.0064	0.99	(0.96-1)	0.1	0.75
RBM14	-0.21	0.81	(0.56-1.2)	1.3	0.25
SPTBN2	-0.024	0.98	(0.7-1.4)	0.02	0.89
POLD4	-0.022	0.98	(0.95-1)	2.4	0.12
TBC1D10C	0.023	1	(0.8-1.3)	0.04	0.85
PTPRCAP	0.05	1.1	(0.98-1.1)	1.9	0.16
C11orf24	-0.034	0.97	(0.86-1.1)	0.29	0.59
KRTAP59	-3.8	0.023	(0.00012-4.4)	2	0.16
IL18BP	-0.035	0.97	(0.86-1.1)	0.34	0.56
ANAPC15	-0.011	0.99	(0.89-1.1)	0.04	0.85
FOLR2	0.13	1.1	(1-1.2)	7.2	0.0072
INPPL1	-0.14	0.87	(0.75-1)	3.4	0.067
COA4	-0.031	0.97	(0.92-1)	1.2	0.27
KCNE3	0.00048	1	(0.98-1)	0	0.96
SLCO2B1	0.14	1.2	(0.98-1.3)	3.1	0.078
GDPD5	0.28	1.3	(0.61-2.9)	0.51	0.47
UVRAG	-0.27	0.76	(0.49-1.2)	1.4	0.23
LRRC32	0.11	1.1	(0.99-1.3)	3.4	0.065
MYO7A	0.23	1.3	(0.69-2.3)	0.57	0.45
PAK1	-0.058	0.94	(0.84-1.1)	0.91	0.34
PRCP	0.019	1	(0.93-1.1)	0.15	0.7
RAB30	-0.93	0.4	(0.044-3.6)	0.67	0.41
CREBZF	0.074	1.1	(0.87-1.3)	0.47	0.49
PICALM	-0.054	0.95	(0.89-1)	3.5	0.062
EED	0.32	1.4	(0.98-1.9)	3.5	0.062
CTSC	-0.029	0.97	(0.94-1)	3.2	0.072
FUT4	-0.17	0.84	(0.67-1.1)	2.2	0.14
CEP57	-0.091	0.91	(0.75-1.1)	0.84	0.36
BIRC3	0.0033	1	(0.99-1)	0.13	0.72
MMP1	0.00029	1	(1-1)	0.87	0.35
MMP3	0.18	1.2	(1-1.4)	5.6	0.018
MMP12	0.025	1	(1-1.1)	3.2	0.072
PDGFD	-0.13	0.88	(0.76-1)	2.9	0.09
CASP4	-0.013	0.99	(0.91-1.1)	0.12	0.73
CASP1	0.018	1	(0.99-1)	1.5	0.23
NPAT	-0.47	0.63	(0.21-1.9)	0.7	0.4
ATM	-0.47	0.63	(0.24-1.6)	0.96	0.33
FDX1	-0.0099	0.99	(0.83-1.2)	0.01	0.91
POU2AF1	1.3	3.5	(1.2-10)	5.3	0.022
IL18	-0.0072	0.99	(0.96-1)	0.17	0.68
PTS	-0.033	0.97	(0.85-1.1)	0.26	0.61
ZBTB16	-2	0.14	(0.0046-4.2)	1.3	0.26
RBM7	0.098	1.1	(0.65-1.9)	0.13	0.71
SIDT2	-0.051	0.95	(0.51-1.8)	0.03	0.87
TAGLN	0.0075	1	(1-1)	4	0.044
PCSK7	0.092	1.1	(1-1.2)	5.1	0.024
IL10RA	0.31	1.4	(1-1.9)	4	0.044
CD3E	0.05	1.1	(0.85-1.3)	0.22	0.64
CD3D	0.058	1.1	(0.98-1.1)	2.4	0.12
CD3G	0.82	2.3	(0.64-8.1)	1.6	0.2
CXCR5	-0.17	0.84	(0.73-0.98)	4.7	0.03
SORL1	0.12	1.1	(0.89-1.4)	1.1	0.3
CRTAM	0.8	2.2	(0.45-11)	0.97	0.32
GRAMD1B	-0.18	0.84	(0.68-1)	2.6	0.11
VWA5A	-0.017	0.98	(0.84-1.2)	0.05	0.83
TBRG1	-0.18	0.84	(0.62-1.1)	1.3	0.26
ESAM	-0.0056	0.99	(0.9-1.1)	0.01	0.92
ROBO4	0.28	1.3	(0.91-1.9)	2.1	0.14
FEZ1	0.35	1.4	(0.98-2.1)	3.4	0.067
CHEK1	-0.0077	0.99	(0.66-1.5)	0	0.97
HYLS1	-0.13	0.88	(0.49-1.6)	0.19	0.67
FLI1	0.14	1.1	(0.72-1.8)	0.32	0.57
ST14	0.0054	1	(0.99-1)	0.54	0.46
NTM	0.32	1.4	(0.75-2.5)	1.1	0.3
JAM3	0.25	1.3	(0.9-1.8)	1.9	0.17
B3GAT1	-0.55	0.58	(0.15-2.3)	0.61	0.43
NINJ2	0.07	1.1	(0.77-1.5)	0.17	0.68
FOXM1	0.063	1.1	(0.97-1.2)	1.6	0.2
TEAD4	-0.018	0.98	(0.84-1.1)	0.05	0.82
CCND2	0.033	1	(0.9-1.2)	0.22	0.64
RAD51AP1	0.2	1.2	(0.98-1.5)	3.1	0.077
GALNT8	0.22	1.3	(0.87-1.8)	1.5	0.22
VWF	0.032	1	(0.97-1.1)	0.87	0.35
CD9	0.015	1	(1-1)	2.4	0.12
TNFRSF1A	-0.0026	1	(0.93-1.1)	0.01	0.94
CD27	-0.021	0.98	(0.75-1.3)	0.02	0.88
TAPBPL	-0.024	0.98	(0.87-1.1)	0.15	0.7
NCAPD2	0.039	1	(0.85-1.3)	0.15	0.7
IFFO1	0.15	1.2	(0.86-1.6)	0.91	0.34
LAG3	0.25	1.3	(0.87-1.9)	1.6	0.2
CD4	0.027	1	(0.95-1.1)	0.42	0.52
GPR162	1.3	3.7	(1.2-11)	5.4	0.02
TPI1	0.0025	1	(1-1)	0.8	0.37
PTPN6	0.025	1	(0.9-1.2)	0.13	0.72
C1S	0.0013	1	(1-1)	0.38	0.54
C1R	0.0031	1	(1-1)	0.63	0.43
CD163	0.14	1.1	(1.1-1.3)	10	0.0014
C3AR1	0.18	1.2	(1.1-1.4)	7.8	0.0051
CLEC4A	0.12	1.1	(1-1.2)	5.6	0.018
CLEC4E	0.21	1.2	(1-1.5)	6.5	0.011
KLRG1	0.59	1.8	(0.56-5.8)	0.98	0.32
A2M	0.0032	1	(1-1)	2.9	0.086
KLRB1	0.02	1	(0.93-1.1)	0.17	0.68
CLEC2D	0.039	1	(0.79-1.4)	0.08	0.77
CD69	-0.0091	0.99	(0.81-1.2)	0.01	0.93
KLRF1	1	2.8	(1-7.7)	3.9	0.049
CLEC9A	-1.2	0.31	(0.0029-32)	0.25	0.62
CLEC7A	0.38	1.5	(1-2.1)	4.1	0.042
GABARAPL1	-0.038	0.96	(0.91-1)	1.7	0.2
KLRD1	1.5	4.6	(0.44-47)	1.6	0.2
KLRK1	0.05	1.1	(0.88-1.2)	0.32	0.57
KLRC4	0.41	1.5	(0.28-8.2)	0.23	0.63
KLRC3	-0.4	0.67	(0.17-2.7)	0.31	0.58
KLRC1	-0.38	0.68	(0.24-1.9)	0.53	0.47
MAGOHB	0.11	1.1	(0.92-1.4)	1.2	0.27
YBX3	0.041	1	(0.97-1.1)	1.4	0.25
BCL2L14	0.21	1.2	(0.96-1.6)	2.6	0.11
DUSP16	-0.19	0.82	(0.69-0.98)	4.5	0.034
APOLD1	0.11	1.1	(0.89-1.4)	0.93	0.34
EMP1	0.028	1	(1-1.1)	2.8	0.093
ATF7IP	-0.19	0.83	(0.51-1.4)	0.57	0.45
PLBD1	0.0065	1	(1-1)	1.6	0.21
ART4	-0.26	0.77	(0.61-0.97)	4.8	0.029
LDHB	0.0071	1	(1-1)	2.2	0.14
ST8SIA1	2.3	9.5	(0.15-600)	1.1	0.29
BCAT1	0.63	1.9	(1.2-2.9)	8.3	0.0039
LRMP	0.097	1.1	(0.71-1.7)	0.19	0.67
SSPN	-0.45	0.64	(0.2-2)	0.59	0.44
CCDC91	-0.42	0.66	(0.44-0.99)	4	0.046
DENND5B	0.47	1.6	(0.56-4.6)	0.76	0.38
PKP2	0.049	1.1	(0.89-1.2)	0.32	0.57
LRRK2	-0.75	0.47	(0.18-1.2)	2.5	0.12
PRICKLE1	-0.56	0.57	(0.34-0.97)	4.4	0.037
NELL2	0.62	1.9	(0.12-28)	0.2	0.65
COL2A1	-0.51	0.6	(0.052-6.9)	0.17	0.68
WNT10B	-0.83	0.44	(0.096-2)	1.1	0.29
RACGAP1	0.16	1.2	(1-1.4)	4.4	0.036
GPD1	0.00044	1	(0.92-1.1)	0	0.99
LIMA1	0.015	1	(0.98-1)	0.79	0.37
LETMD1	-0.075	0.93	(0.79-1.1)	0.89	0.35
SMAGP	-0.018	0.98	(0.91-1.1)	0.21	0.65
BIN2	0.47	1.6	(1-2.5)	4.2	0.039
ACVRL1	0.04	1	(0.96-1.1)	0.99	0.32
ACVR1B	-0.051	0.95	(0.85-1.1)	0.74	0.39
KRT6B	0.051	1.1	(1-1.1)	4.1	0.044
KRT6C	0.12	1.1	(0.96-1.3)	2.3	0.13
KRT6A	0.0032	1	(1-1)	2.1	0.15
KRT8	-0.0011	1	(1-1)	2.2	0.13
IGFBP6	0.0067	1	(0.99-1)	0.68	0.41
SOAT2	-0.0074	0.99	(0.13-7.6)	0	0.99
ITGB7	0.14	1.2	(0.86-1.5)	0.92	0.34
ESPL1	0.72	2.1	(0.93-4.5)	3.2	0.073
NFE2	0.076	1.1	(0.82-1.4)	0.31	0.58
ITGA5	-0.018	0.98	(0.94-1)	0.55	0.46
NCKAP1L	0.13	1.1	(0.91-1.4)	1.3	0.26
TESPA1	1.1	3.1	(0.26-37)	0.81	0.37
MMP19	-0.1	0.9	(0.73-1.1)	0.91	0.34
DGKA	0.32	1.4	(0.93-2.1)	2.5	0.11
CDK2	-0.027	0.97	(0.85-1.1)	0.15	0.7
PA2G4	0.0026	1	(0.97-1)	0.03	0.86
MYL6	0.0038	1	(1-1)	1.9	0.17
RNF41	-0.09	0.91	(0.72-1.2)	0.53	0.47
IL23A	0.099	1.1	(0.96-1.3)	1.9	0.17
STAT2	0.076	1.1	(1-1.2)	3.9	0.048
STAT6	-0.021	0.98	(0.93-1)	0.81	0.37
LRP1	0.14	1.1	(0.92-1.4)	1.4	0.23
SHMT2	0.013	1	(0.98-1)	0.57	0.45
TSPAN31	-0.022	0.98	(0.91-1.1)	0.33	0.57
CDK4	-0.0053	0.99	(0.96-1)	0.09	0.76
SLC16A7	-0.65	0.52	(0.14-1.9)	0.95	0.33
PPM1H	-0.059	0.94	(0.81-1.1)	0.61	0.44
IFNG	0.64	1.9	(0.94-3.9)	3.2	0.074
IL26	1.7	5.7	(0.95-35)	3.6	0.057
IL22	1.3	3.7	(1.1-13)	4.4	0.036
NUP107	0.12	1.1	(0.94-1.4)	1.6	0.2
LYZ	-0.0002	1	(1-1)	0.84	0.36
PTPRB	0.12	1.1	(0.72-1.8)	0.27	0.61
GLIPR1	0.18	1.2	(1-1.4)	4.6	0.033
KRR1	0.098	1.1	(0.93-1.3)	1.2	0.27
PHLDA1	0.076	1.1	(1-1.1)	7.1	0.0077
OSBPL8	0.27	1.3	(0.89-1.9)	1.8	0.17
SYT1	0.017	1	(0.77-1.4)	0.01	0.91
KITLG	0.17	1.2	(1-1.3)	6	0.014
DUSP6	0.055	1.1	(1-1.1)	6.8	0.0094
LUM	0.0059	1	(1-1)	2.2	0.14
BTG1	-0.0075	0.99	(0.98-1)	2.4	0.13
PLXNC1	0.63	1.9	(1-3.4)	4.2	0.04
TMCC3	-0.0051	0.99	(0.9-1.1)	0.01	0.92
TMPO	0.1	1.1	(1-1.2)	4.5	0.034
NR1H4	-0.018	0.98	(0.92-1)	0.29	0.59
GNPTAB	0.24	1.3	(0.91-1.8)	2	0.16
PARPBP	0.69	2	(1.2-3.3)	7.1	0.0076
PMCH	0.37	1.5	(1.1-1.9)	8.1	0.0045
NUAK1	0.18	1.2	(0.89-1.6)	1.4	0.24
CMKLR1	0.42	1.5	(1-2.3)	4.3	0.039
ISCU	-0.037	0.96	(0.89-1)	0.87	0.35
TMEM119	0.013	1	(0.84-1.2)	0.02	0.89
SELPLG	0.087	1.1	(0.97-1.2)	2.2	0.13
CORO1C	0.04	1	(0.95-1.1)	0.8	0.37
ACACB	-0.28	0.75	(0.4-1.4)	0.8	0.37
TCTN1	-0.11	0.9	(0.64-1.3)	0.4	0.53
HVCN1	0.46	1.6	(0.89-2.8)	2.5	0.12
SH2B3	0.12	1.1	(0.95-1.3)	1.8	0.18
ALDH2	0.0011	1	(1-1)	0.22	0.64
MAPKAPK5	0.34	1.4	(0.98-2)	3.4	0.064
OAS3	0.036	1	(0.99-1.1)	2.8	0.092
OAS2	0.038	1	(1-1.1)	4.1	0.043
DTX1	-0.0049	1	(0.72-1.4)	0	0.98
HRK	0.34	1.4	(0.003-650)	0.01	0.91
WSB2	0.052	1.1	(0.96-1.2)	1.1	0.29
PXN	0.059	1.1	(1-1.1)	4.2	0.039
OASL	0.045	1	(1-1.1)	4.4	0.035
P2RX7	0.075	1.1	(0.14-8.2)	0.01	0.94
RHOF	0.1	1.1	(0.97-1.3)	2.1	0.14
BCL7A	-0.25	0.78	(0.56-1.1)	2.4	0.12
HCAR2	0.28	1.3	(1.1-1.6)	8.4	0.0038
EIF2B1	0.15	1.2	(1-1.3)	4.8	0.028
TCTN2	-0.14	0.87	(0.61-1.2)	0.58	0.44
SLC15A4	0.39	1.5	(1-2.1)	4.5	0.034
MMP17	0.51	1.7	(0.98-2.8)	3.6	0.058
PSPC1	0.065	1.1	(0.91-1.2)	0.68	0.41
FGF9	-1.5	0.21	(0.0011-42)	0.33	0.57
PARP4	-0.0039	1	(0.92-1.1)	0.01	0.92
CENPJ	0.18	1.2	(0.96-1.5)	2.5	0.11
LSP1.1	1.1	3.1	(0.89-11)	3.2	0.076
FLT3	-0.17	0.84	(0.019-37)	0.01	0.93
HMGB1	0.0035	1	(0.97-1)	0.04	0.83
USPL1	-0.17	0.84	(0.6-1.2)	1	0.31
ALOX5AP	0.011	1	(0.99-1)	1.5	0.21
BRCA2	2.3	10	(0.5-220)	2.3	0.13
RFC3	0.21	1.2	(0.89-1.7)	1.6	0.21
EXOSC8	0.049	1	(0.97-1.1)	1.6	0.2
FOXO1	-0.026	0.97	(0.76-1.3)	0.04	0.84
EPSTI1	0.04	1	(1-1.1)	3.8	0.051
LCP1	0.024	1	(0.99-1.1)	2.1	0.15
NUDT15	0.12	1.1	(1-1.2)	6.7	0.0094
ITM2B	0.0059	1	(1-1)	1.6	0.21
LPAR6	0.076	1.1	(1-1.2)	4.2	0.041
CYSLTR2	1.6	4.7	(0.067-330)	0.51	0.48
SPRYD7	0.14	1.1	(0.81-1.6)	0.58	0.45
CKAP2	0.37	1.5	(1.1-1.9)	7.1	0.0078
PCDH8	32	130000000000000	(6.1e-15-2.8e+42)	0.95	0.33
KLF12	-0.24	0.79	(0.28-2.2)	0.2	0.65
EDNRB	0.094	1.1	(0.84-1.4)	0.48	0.49
ABCC4	-0.17	0.85	(0.66-1.1)	1.7	0.19
DOCK9	0.12	1.1	(0.71-1.8)	0.25	0.62
GPR18	1.2	3.2	(0.56-18)	1.7	0.19
GPR183	0.04	1	(0.93-1.2)	0.51	0.47
TM9SF2	0.0058	1	(0.99-1)	0.79	0.37
ZIC2	-0.23	0.8	(0.54-1.2)	1.3	0.26
PCCA	-0.15	0.86	(0.75-0.99)	4.2	0.041
TPP2	0.18	1.2	(0.91-1.6)	1.6	0.2
TNFSF13B	0.24	1.3	(1.1-1.5)	6.9	0.0087
COL4A1	0.0073	1	(1-1)	1.6	0.21
F10	0.012	1	(0.96-1.1)	0.19	0.66
ANG	0.003	1	(0.99-1)	0.51	0.47
RNASE6	0.034	1	(0.99-1.1)	2.4	0.12
RNASE2	0.75	2.1	(1.5-3.1)	15	9.3e-05
TPPP2	-0.83	0.43	(0.045-4.2)	0.52	0.47
ZNF219	-0.084	0.92	(0.82-1)	2.1	0.15
RAB2B	0.22	1.2	(0.89-1.7)	1.6	0.2
SLC7A7	-0.0096	0.99	(0.92-1.1)	0.06	0.8
MMP14	0.0027	1	(0.99-1)	0.39	0.53
SLC7A8	0.13	1.1	(0.97-1.3)	2.4	0.12
PSME1	0.0062	1	(1-1)	1.5	0.23
PSME2	0.0093	1	(1-1)	2.3	0.13
IRF9	0.054	1.1	(0.98-1.1)	2.1	0.15
IPO4	-0.024	0.98	(0.77-1.2)	0.04	0.84
ADCY4	0.31	1.4	(0.69-2.7)	0.79	0.37
NFATC4	0.14	1.1	(0.8-1.6)	0.56	0.45
CMA1	-0.12	0.88	(0.036-21)	0.01	0.94
CTSG	0.57	1.8	(0.68-4.6)	1.4	0.24
GZMH	0.12	1.1	(1-1.3)	3.8	0.052
GZMB	0.08	1.1	(1-1.2)	3.9	0.049
COCH	-0.067	0.93	(0.8-1.1)	0.7	0.4
EGLN3	0.04	1	(0.99-1.1)	2.1	0.15
PSMA6	0.056	1.1	(1-1.1)	8.2	0.0043
NFKBIA	0.0018	1	(0.99-1)	0.05	0.82
CLEC14A	0.026	1	(0.95-1.1)	0.42	0.52
PNN	-0.027	0.97	(0.9-1.1)	0.43	0.51
LRR1	0.49	1.6	(1.2-2.2)	9.7	0.0018
POLE2	0.36	1.4	(0.94-2.2)	2.7	0.098
SAV1	0.32	1.4	(0.98-1.9)	3.5	0.063
PYGL	0.041	1	(0.98-1.1)	1.7	0.2
PTGER2	0.41	1.5	(0.99-2.3)	3.6	0.057
FERMT2	0.0036	1	(0.79-1.3)	0	0.98
CDKN3	0.09	1.1	(1-1.2)	5.2	0.023
WDHD1	0.4	1.5	(0.77-2.9)	1.4	0.24
LGALS3	0.0013	1	(1-1)	1	0.31
DLGAP5	0.2	1.2	(1-1.4)	6.2	0.013
DHRS7	-0.021	0.98	(0.95-1)	2.2	0.14
PPM1A	-0.29	0.75	(0.47-1.2)	1.5	0.22
MNAT1	0.25	1.3	(0.89-1.9)	1.8	0.17
RHOJ	0.27	1.3	(0.99-1.7)	3.5	0.061
SYNE2	-0.2	0.82	(0.66-1)	2.9	0.086
MTHFD1	0.011	1	(0.92-1.1)	0.06	0.81
PLEKHG3	-0.15	0.86	(0.72-1)	2.6	0.11
PLEK2	0.017	1	(1-1)	4.8	0.029
ZFYVE26	-0.34	0.71	(0.28-1.8)	0.51	0.48
ACTN1	0.054	1.1	(0.96-1.2)	1.3	0.26
ABCD4	0.12	1.1	(0.82-1.5)	0.53	0.47
NPC2	0.0091	1	(1-1)	2.5	0.11
LTBP2	0.048	1	(0.88-1.2)	0.29	0.59
FOS	0.0048	1	(0.99-1)	0.65	0.42
BATF	0.03	1	(0.98-1.1)	1.4	0.23
TGFB3	0.15	1.2	(0.85-1.6)	0.88	0.35
VASH1	0.17	1.2	(0.97-1.4)	2.7	0.099
GSTZ1	-0.021	0.98	(0.8-1.2)	0.04	0.84
TSHR	-4.5	0.011	(2.2e-07-510)	0.68	0.41
GALC	0.1	1.1	(0.94-1.3)	1.6	0.21
GPR65	0.35	1.4	(1.1-1.8)	7	0.0081
RPS6KA5	-0.25	0.78	(0.38-1.6)	0.48	0.49
CCDC88C	0.48	1.6	(0.95-2.8)	3.1	0.077
FBLN5	-0.0005	1	(0.89-1.1)	0	0.99
CPSF2	0.015	1	(0.81-1.3)	0.02	0.9
RIN3	0.12	1.1	(0.86-1.5)	0.8	0.37
GOLGA5	0.023	1	(0.94-1.1)	0.26	0.61
IFI27	0.0027	1	(1-1)	6.4	0.011
SERPINA1	-0.00012	1	(1-1)	0.49	0.48
DICER1	-0.0047	1	(0.54-1.8)	0	0.99
TCL1A	2.4	11	(0.95-130)	3.7	0.055
BCL11B	1.7	5.7	(0.9-36)	3.4	0.064
WARS	0.015	1	(1-1)	2.8	0.093
PPP2R5C	0.19	1.2	(0.99-1.5)	3.3	0.069
TECPR2	-0.5	0.61	(0.24-1.5)	1.1	0.29
TRAF3	0.3	1.3	(0.89-2)	2	0.16
TNFAIP2	-0.0018	1	(0.99-1)	0.08	0.78
AKT1	0.14	1.2	(0.97-1.4)	2.5	0.11
CDCA4	0.18	1.2	(1.1-1.4)	8.7	0.0032
MTA1	0.096	1.1	(0.82-1.5)	0.39	0.53
CYFIP1	-0.2	0.82	(0.7-0.95)	6.6	0.01
NDN	0.0078	1	(0.93-1.1)	0.04	0.84
SNRPN	-0.021	0.98	(0.96-1)	3.4	0.066
APBA2	-0.25	0.78	(0.4-1.5)	0.57	0.45
TJP1	-0.32	0.72	(0.57-0.92)	7.1	0.0078
SCG5	0.0044	1	(0.85-1.2)	0	0.96
LPCAT4	-0.018	0.98	(0.93-1)	0.43	0.51
GOLGA8A	0.19	1.2	(0.83-1.8)	0.97	0.33
RASGRP1	-0.44	0.64	(0.21-1.9)	0.62	0.43
THBS1	0.0053	1	(0.97-1)	0.09	0.77
BMF	0.089	1.1	(0.9-1.3)	0.83	0.36
BUB1B	0.13	1.1	(0.94-1.4)	1.7	0.19
C15orf62	0.22	1.2	(0.51-3)	0.23	0.63
VPS18	-0.34	0.71	(0.55-0.92)	6.7	0.0095
CHP1	-0.059	0.94	(0.9-0.99)	5.1	0.024
OIP5	0.1	1.1	(1-1.2)	3.9	0.047
NUSAP1	0.016	1	(0.95-1.1)	0.19	0.66
LTK	-0.29	0.75	(0.49-1.1)	1.8	0.18
EPB42	-2	0.14	(0.0016-12)	0.74	0.39
MAP1A	1.4	4	(0.5-32)	1.7	0.19
B2M	0.00061	1	(1-1)	2.2	0.14
GATM	-0.0069	0.99	(0.97-1)	0.31	0.58
DUT	-0.078	0.93	(0.83-1)	2.1	0.14
HDC	3.2	24	(1.5-390)	5	0.025
MAPK6	-0.011	0.99	(0.79-1.2)	0.01	0.92
RFX7	-1.1	0.34	(0.084-1.4)	2.2	0.14
AQP9	0.028	1	(0.98-1.1)	1.6	0.21
CCNB2	0.039	1	(0.97-1.1)	1.4	0.24
MYO1E	-0.1	0.9	(0.81-1)	3.3	0.07
RORA	-0.7	0.5	(0.13-1.9)	1.1	0.3
TPM1	-5.8e-05	1	(0.98-1)	0	1
ZNF609	-0.61	0.54	(0.33-0.9)	5.5	0.019
RAB11A	-0.052	0.95	(0.88-1)	1.6	0.21
TIPIN	0.045	1	(0.78-1.4)	0.09	0.77
MAP2K1	-0.12	0.89	(0.77-1)	2.6	0.11
ZWILCH	-0.028	0.97	(0.7-1.4)	0.03	0.87
SMAD3	-0.086	0.92	(0.8-1.1)	1.4	0.23
CORO2B	-1	0.36	(0.074-1.8)	1.6	0.21
GLCE	0.057	1.1	(0.85-1.3)	0.27	0.6
PKM	0.0011	1	(0.99-1)	0.08	0.77
NEO1	-0.27	0.77	(0.63-0.94)	6.9	0.0087
PML	0.27	1.3	(1.1-1.6)	6.1	0.014
CYP11A1	-0.12	0.89	(0.61-1.3)	0.34	0.56
CSK	-0.025	0.98	(0.83-1.2)	0.09	0.77
PSTPIP1	0.54	1.7	(1.1-2.8)	4.8	0.028
TSPAN3	0.00047	1	(0.99-1)	0.01	0.94
CRABP1	-0.036	0.96	(0.72-1.3)	0.06	0.81
CTSH	-0.035	0.97	(0.94-0.99)	7.7	0.0055
BCL2A1	0.0046	1	(1-1)	0.99	0.32
IL16	0.59	1.8	(0.84-3.9)	2.3	0.13
ZNF592	-0.93	0.4	(0.2-0.77)	7.4	0.0067
ISG20	0.22	1.3	(1.1-1.4)	9.8	0.0017
MFGE8	0.071	1.1	(0.98-1.2)	2.3	0.13
ABHD2	-0.04	0.96	(0.9-1)	1.5	0.22
FANCI	0.06	1.1	(0.9-1.3)	0.5	0.48
PLIN1	0.014	1	(0.49-2.1)	0	0.97
ANPEP	-0.0019	1	(0.99-1)	0.32	0.57
IDH2	0.0061	1	(0.99-1)	1.1	0.3
SEMA4B	0.039	1	(1-1.1)	3.1	0.078
PRC1	0.068	1.1	(0.94-1.2)	1	0.31
SLCO3A1	-0.027	0.97	(0.79-1.2)	0.06	0.8
RGMA	0.2	1.2	(0.082-18)	0.02	0.88
MCTP2	0.073	1.1	(0.32-3.7)	0.01	0.91
SNRPA1	0.087	1.1	(0.98-1.2)	2.6	0.11
POLR3K	0.032	1	(0.94-1.1)	0.45	0.5
NPRL3	-0.026	0.97	(0.86-1.1)	0.17	0.68
TPSB2	0.19	1.2	(1-1.4)	4.4	0.036
TPSAB1	0.32	1.4	(0.98-1.9)	3.4	0.065
RPS2	0.00018	1	(1-1)	0.01	0.91
SYNGR3	0.11	1.1	(0.9-1.4)	1.1	0.3
ZNF598	0.063	1.1	(0.89-1.3)	0.5	0.48
NTN3	1.9	6.6	(0.083-520)	0.71	0.4
ATP6V0C	-0.0066	0.99	(0.98-1)	0.73	0.39
TNFRSF12A	-0.0063	0.99	(0.98-1)	1.3	0.26
HCFC1R1	-0.02	0.98	(0.95-1)	1.3	0.26
IL32	0.004	1	(0.99-1)	0.29	0.59
ZNF205	-0.049	0.95	(0.83-1.1)	0.47	0.49
MEFV	3.2	25	(2.3-270)	7	0.0079
CLUAP1	-0.61	0.54	(0.29-1)	3.6	0.057
DNASE1	-0.15	0.86	(0.71-1)	2.4	0.12
GLYR1	-0.13	0.88	(0.78-0.99)	4.2	0.04
UBN1	-0.31	0.73	(0.54-0.99)	4	0.045
C16orf72	-0.21	0.81	(0.5-1.3)	0.79	0.37
ATF7IP2	0.056	1.1	(0.96-1.2)	1.2	0.28
EMP2	0.043	1	(0.97-1.1)	1.2	0.28
NUBP1	0.057	1.1	(0.93-1.2)	0.76	0.38
CIITA	0.36	1.4	(0.91-2.3)	2.4	0.12
GSPT1	-0.035	0.97	(0.81-1.1)	0.16	0.69
TNFRSF17	0.43	1.5	(1-2.3)	4.5	0.035
PARN	-0.15	0.86	(0.72-1)	2.5	0.12
NDE1	0.062	1.1	(0.8-1.4)	0.18	0.67
SYT17	0.2	1.2	(0.64-2.3)	0.36	0.55
TMC5	0.022	1	(1-1)	2.6	0.11
THUMPD1	-0.23	0.79	(0.59-1.1)	2.5	0.12
DNAH3	2.1	7.8	(0.064-960)	0.7	0.4
IGSF6	0.11	1.1	(1-1.2)	5	0.026
HS3ST2	0.049	1.1	(0.84-1.3)	0.18	0.67
PLK1	0.11	1.1	(0.95-1.3)	1.8	0.17
PRKCB	1.1	3	(0.83-11)	2.8	0.094
IL4R	0.011	1	(0.9-1.1)	0.03	0.86
IL21R	-0.035	0.97	(0.7-1.3)	0.05	0.83
GTF3C1	-0.27	0.76	(0.51-1.1)	1.8	0.18
XPO6	-0.038	0.96	(0.8-1.2)	0.17	0.68
SBK1	-0.89	0.41	(0.13-1.3)	2.2	0.13
ATXN2L	-0.056	0.95	(0.81-1.1)	0.51	0.47
ATP2A1	0.051	1.1	(0.25-4.4)	0	0.94
CD19	2.3	9.8	(2.2-43)	9.1	0.0025
LAT	0.092	1.1	(0.97-1.2)	2.1	0.15
SPN	0.71	2	(0.71-5.8)	1.8	0.19
CDIPT	-0.13	0.88	(0.8-0.97)	6.6	0.01
MAPK3	0.0063	1	(0.98-1)	0.21	0.64
CORO1A	0.091	1.1	(1-1.2)	3.7	0.054
ITGAL	0.41	1.5	(0.98-2.3)	3.5	0.06
ZNF747	-0.44	0.65	(0.44-0.96)	4.6	0.031
ZNF747.1	-0.21	0.81	(0.66-0.99)	4.4	0.036
ZNF764	-0.0061	0.99	(0.72-1.4)	0	0.97
ITGAM	-0.024	0.98	(0.89-1.1)	0.26	0.61
TGFB1I1	0.28	1.3	(1-1.7)	4.7	0.031
SHCBP1	0.26	1.3	(0.99-1.7)	3.5	0.063
SIAH1	-0.19	0.83	(0.49-1.4)	0.5	0.48
ZNF423	1.7	5.4	(0.16-190)	0.87	0.35
ADCY7	0.19	1.2	(0.7-2.1)	0.48	0.49
CYLD	-0.11	0.9	(0.5-1.6)	0.12	0.73
AKTIP	-0.28	0.75	(0.52-1.1)	2.1	0.15
MMP2	0.023	1	(0.99-1.1)	1.6	0.21
AMFR	-0.08	0.92	(0.85-1)	3.7	0.054
MT3	0.1	1.1	(0.75-1.6)	0.27	0.61
MT1F	0.025	1	(0.94-1.1)	0.32	0.57
NUP93	0.015	1	(0.81-1.3)	0.02	0.89
HERPUD1	-0.044	0.96	(0.91-1)	2.7	0.1
CCL22	0.4	1.5	(1-2.2)	3.8	0.051
CCL17	0.19	1.2	(0.99-1.5)	3.4	0.066
CIAPIN1	-0.12	0.89	(0.75-1.1)	1.8	0.18
CDH5	0.063	1.1	(0.92-1.2)	0.7	0.4
CKLF	0.028	1	(1-1.1)	5.4	0.021
RRAD	0.088	1.1	(1-1.2)	5.7	0.017
NUTF2	-0.0076	0.99	(0.91-1.1)	0.03	0.86
PSMB10	0.0093	1	(1-1)	1.9	0.17
DPEP2	0.44	1.6	(0.96-2.5)	3.2	0.075
NFATC3	-0.25	0.77	(0.58-1)	3	0.085
SLC7A6	0.075	1.1	(0.86-1.3)	0.45	0.5
SMPD3	-0.069	0.93	(0.77-1.1)	0.48	0.49
CALB2	-0.047	0.95	(0.75-1.2)	0.15	0.7
TXNL4B	-0.33	0.72	(0.49-1.1)	2.7	0.099
MAF	-0.1	0.9	(0.75-1.1)	1.2	0.28
CENPN	0.15	1.2	(1-1.3)	6	0.014
PLCG2	-0.0015	1	(0.7-1.4)	0	0.99
HSBP1	0.036	1	(0.94-1.1)	0.56	0.45
COTL1	0.02	1	(0.99-1)	2.3	0.13
CRISPLD2	0.12	1.1	(0.8-1.6)	0.45	0.5
GINS2	0.04	1	(0.92-1.2)	0.43	0.51
IRF8	0.026	1	(0.97-1.1)	0.69	0.41
SLC7A5	0.017	1	(0.97-1.1)	0.52	0.47
CYBA	-0.0004	1	(0.99-1)	0.01	0.94
MVD	0.022	1	(0.92-1.1)	0.18	0.67
DBNDD1	-0.2	0.82	(0.7-0.97)	5.4	0.02
VPS53	-0.61	0.54	(0.1-2.9)	0.51	0.48
RPA1	-0.083	0.92	(0.81-1)	1.6	0.21
RAP1GAP2	-0.077	0.93	(0.7-1.2)	0.3	0.59
[truncated: 595 more rows]

## Sheet: Table S3
Table S3. Univariate Cox Proportional Hazards to Immune genes in TCGA-CHOL
Gene Name	beta	HR	(95% CI)	wald.test	pVal
A1CF	-0.00088	1	(1-1)	0.82	0.37
A2M	2.8e-05	1	(1-1)	1.1	0.29
ABCA1	-0.00029	1	(1-1)	0.22	0.64
ABCA8	-0.0038	1	(0.99-1)	0.87	0.35
ABCB1	1.4e-05	1	(1-1)	0.03	0.86
ABCB11	-0.00039	1	(0.99-1)	0.01	0.94
ABCB4	0.00043	1	(1-1)	0.93	0.33
ABCC3	3.1e-05	1	(1-1)	0.38	0.54
ABCC4	-0.00018	1	(1-1)	0.17	0.68
ABCD4	0.0002	1	(1-1)	0.05	0.83
ABCG2	-0.006	0.99	(0.98-1)	1.6	0.21
ABHD2	-3.5e-05	1	(1-1)	0.58	0.45
ABHD5	0.00073	1	(1-1)	0.23	0.63
ABI3BP	0.0011	1	(1-1)	2.1	0.14
ABO	0.0022	1	(0.99-1)	0.16	0.69
ABT1	0.00047	1	(1-1)	0.23	0.63
ABTB1	-0.00055	1	(1-1)	0.51	0.47
ACACB	0.00062	1	(1-1)	3.1	0.076
ACAP1	-0.0015	1	(0.99-1)	0.51	0.48
ACBD3	0.00014	1	(1-1)	0.22	0.64
ACOT8	-0.00015	1	(1-1)	0.01	0.91
ACOX1	-0.00013	1	(1-1)	0.26	0.61
ACP5	-0.00021	1	(1-1)	0.39	0.53
ACSL1	0.00011	1	(1-1)	1.7	0.19
ACSL5	0.00025	1	(1-1)	2.1	0.15
ACTA2	-9.1e-05	1	(1-1)	0.88	0.35
ACTL6A	0.00064	1	(1-1)	0.91	0.34
ACTN1	0.0001	1	(1-1)	1.2	0.28
ACTR3B	0.0042	1	(1-1)	1.2	0.28
ACVR1	-5.2e-05	1	(1-1)	0.04	0.84
ACVR1B	0.00052	1	(1-1)	1.9	0.16
ACVR2B	0.0023	1	(1-1)	0.44	0.51
ACVRL1	-0.00032	1	(1-1)	0.11	0.74
ADA	-0.0012	1	(1-1)	0.39	0.53
ADAM28	-0.00012	1	(1-1)	0.07	0.79
ADAM30	-56	7.5e-25	(0-Inf)	0	1
ADAM8	0.00021	1	(1-1)	0.31	0.58
ADAM9	-4.8e-05	1	(1-1)	0.12	0.73
ADAMDEC1	-0.005	0.99	(0.99-1)	1.5	0.22
ADAMTS1	-3.4e-05	1	(1-1)	0.01	0.91
ADAMTS9	-9.7e-05	1	(1-1)	0.05	0.82
ADAMTSL2	-0.00033	1	(1-1)	0.39	0.53
ADAR	-5.4e-05	1	(1-1)	0.74	0.39
ADARB1	-0.002	1	(0.99-1)	0.92	0.34
ADCY1	0.0005	1	(1-1)	0.22	0.64
ADCY4	0.0017	1	(1-1)	1.9	0.16
ADCY7	-0.00081	1	(1-1)	0.97	0.32
ADCYAP1	0.003	1	(1-1)	1.1	0.29
ADD3	-9.4e-06	1	(1-1)	0.01	0.92
ADH1A	-9.7e-05	1	(1-1)	0.1	0.75
ADH1B	-7.2e-05	1	(1-1)	0.88	0.35
ADIPOQ	-0.19	0.83	(0.45-1.5)	0.37	0.54
ADK	-0.0015	1	(1-1)	1.1	0.3
ADM	-0.00062	1	(1-1)	0.65	0.42
ADRA2C	-0.00015	1	(1-1)	0.18	0.67
ADRB2	0.0023	1	(0.99-1)	0.08	0.78
ADRBK2	-0.0019	1	(1-1)	1.8	0.18
AES	-1.3e-06	1	(1-1)	0	0.98
AFF3	-0.00044	1	(1-1)	0.88	0.35
AGER	-0.00044	1	(1-1)	0.16	0.69
AHI1	0.0019	1	(1-1)	1.2	0.28
AIF1	-0.0008	1	(1-1)	0.42	0.52
AIM2	-0.00035	1	(1-1)	0.05	0.82
AIMP2	2.4e-05	1	(1-1)	0	0.97
AKAP12	-0.0001	1	(1-1)	0.33	0.57
AKAP8	-0.002	1	(0.99-1)	1.3	0.25
AKR1B1	0.00012	1	(1-1)	0.41	0.52
AKT1	0.00057	1	(1-1)	5.2	0.023
AKT3	-0.00015	1	(1-1)	0.13	0.71
AKTIP	-0.0022	1	(1-1)	2.9	0.09
ALAS2	0.056	1.1	(0.96-1.2)	1.3	0.25
ALDH1A1	2.1e-05	1	(1-1)	0.1	0.75
ALDH1B1	1.1e-05	1	(1-1)	0.02	0.9
ALDH2	-5.1e-05	1	(1-1)	0.42	0.51
ALDOB	9.8e-06	1	(1-1)	2.7	0.1
ALKBH7	0.00019	1	(1-1)	0.22	0.64
ALOX5AP	-0.001	1	(1-1)	0.81	0.37
ALPL	-4.7e-05	1	(1-1)	0.02	0.88
AMBRA1	0.0005	1	(1-1)	0.16	0.69
AMFR	-0.00021	1	(1-1)	1.1	0.3
AMICA1	-0.0018	1	(0.99-1)	1.1	0.29
AMPD1	-0.012	0.99	(0.95-1)	0.25	0.61
AMPD3	-0.00063	1	(1-1)	0.38	0.54
ANAPC16	-6.7e-05	1	(1-1)	0.04	0.83
ANG	0.00032	1	(1-1)	2.7	0.099
ANGPT2	0.00097	1	(1-1)	0.25	0.62
ANGPTL4	0.00015	1	(1-1)	0.72	0.4
ANK1	-0.0037	1	(0.99-1)	1.1	0.3
ANK2	-0.00024	1	(1-1)	0.1	0.76
ANKH	9.9e-05	1	(1-1)	0.16	0.69
ANKIB1	-0.0009	1	(1-1)	2.1	0.15
ANKRD28	-0.001	1	(1-1)	1.3	0.26
ANKRD55	-0.017	0.98	(0.93-1)	0.42	0.52
ANP32B	-7.5e-05	1	(1-1)	0.11	0.75
ANP32E	-8.8e-05	1	(1-1)	0.07	0.79
ANPEP	-7.9e-06	1	(1-1)	0.19	0.66
ANXA1	0.00018	1	(1-1)	4.6	0.031
ANXA4	-2.9e-05	1	(1-1)	1.4	0.24
ANXA5	1.4e-05	1	(1-1)	0.04	0.84
AOAH	-0.0037	1	(0.99-1)	1.5	0.22
AOC3	-0.00042	1	(1-1)	0.21	0.65
AOX1	-8.3e-05	1	(1-1)	0.36	0.55
APBA2	-0.0013	1	(1-1)	1.5	0.22
APBB1	-0.00091	1	(1-1)	1.7	0.19
APBB2	-0.00042	1	(1-1)	0.5	0.48
APITD1	-0.00032	1	(1-1)	0.06	0.8
APLNR	-0.00056	1	(1-1)	0.69	0.41
APOBEC3A	-0.027	0.97	(0.94-1)	1.9	0.17
APOBEC3B	-0.00036	1	(1-1)	0.26	0.61
APOBEC3C	-0.00069	1	(1-1)	0.41	0.52
APOBEC3F	-0.0024	1	(0.99-1)	1.9	0.17
APOC1	1.4e-05	1	(1-1)	0.14	0.71
APOC2	1.7e-05	1	(1-1)	3.8	0.05
APOC4	3.5e-05	1	(1-1)	0	0.98
APOD	-0.00027	1	(1-1)	0.14	0.71
APOE	7.7e-06	1	(1-1)	0.06	0.81
APOH	2.2e-05	1	(1-1)	0.97	0.33
APOL1	0.00011	1	(1-1)	1.4	0.24
APOL2	0.00055	1	(1-1)	1.9	0.17
APOL3	0.0002	1	(1-1)	0.61	0.44
APOL5	-1.9	0.15	(0.0079-2.8)	1.6	0.2
APOLD1	-0.00027	1	(1-1)	0.12	0.72
APOO	0.002	1	(1-1)	3	0.081
APP	-2.8e-05	1	(1-1)	2.6	0.11
AQP1	5.8e-06	1	(1-1)	0.69	0.4
AQP3	-4.2e-05	1	(1-1)	0.3	0.58
AQP9	-0.00011	1	(1-1)	0.09	0.76
ARAP3	0.00089	1	(1-1)	1.8	0.18
ARHGAP1	-4.2e-05	1	(1-1)	0.04	0.84
ARHGAP12	-0.00029	1	(1-1)	0.49	0.49
ARHGAP15	-0.0075	0.99	(0.98-1)	1.5	0.22
ARHGAP24	0.0013	1	(1-1)	3	0.082
ARHGAP25	-0.0018	1	(0.99-1)	0.88	0.35
ARHGAP28	-0.012	0.99	(0.96-1)	0.88	0.35
ARHGAP30	-0.0017	1	(1-1)	1.8	0.17
ARHGAP8	6.1e-06	1	(1-1)	0	0.99
ARHGDIA	9e-05	1	(1-1)	1.4	0.24
ARHGEF1	-0.00017	1	(1-1)	0.96	0.33
ARHGEF18	-0.0002	1	(1-1)	0.73	0.39
ARHGEF3	-0.00044	1	(1-1)	0.26	0.61
ARHGEF6	-0.0017	1	(1-1)	1.2	0.28
ARID3A	0.0034	1	(0.99-1)	0.18	0.67
ARID5A	-0.0005	1	(1-1)	0.88	0.35
ARL4A	0.0015	1	(1-1)	6.1	0.013
ARL4C	2.1e-05	1	(1-1)	0.18	0.67
ARRB2	-0.00035	1	(1-1)	0.59	0.44
ART4	-0.0014	1	(1-1)	1.7	0.19
ASAH1	4.2e-05	1	(1-1)	0.04	0.83
ASCL3	-0.13	0.88	(0.25-3.1)	0.04	0.84
ASF1A	0.0022	1	(1-1)	2.8	0.094
ASPM	0.0013	1	(1-1)	2.1	0.14
ASPN	0.00012	1	(1-1)	0.06	0.8
ATAD2	0.00057	1	(1-1)	1.6	0.21
ATF2	-0.00012	1	(1-1)	0.01	0.91
ATF4	9.2e-06	1	(1-1)	0.01	0.92
ATF7IP	-0.00095	1	(1-1)	2	0.15
ATF7IP2	-0.00079	1	(1-1)	0.17	0.68
ATG4A	0.0023	1	(1-1)	1.2	0.27
ATG7	-0.00011	1	(1-1)	0.01	0.93
ATL2	0.0012	1	(1-1)	3.5	0.063
ATM	-0.00069	1	(1-1)	1.6	0.2
ATP13A1	-5.7e-05	1	(1-1)	0.03	0.86
ATP13A4	-0.0024	1	(0.99-1)	1.9	0.17
ATP1A1	-3e-06	1	(1-1)	0.29	0.59
ATP2A1	0.00045	1	(1-1)	0.06	0.81
ATP6V0A1	-3.5e-06	1	(1-1)	0	0.99
ATP6V0B	0.00013	1	(1-1)	0.32	0.57
ATP6V0C	-1.6e-05	1	(1-1)	0.01	0.94
ATP6V1B2	-0.00011	1	(1-1)	0.1	0.75
ATP8A1	-0.0029	1	(0.99-1)	1	0.3
ATP9A	-9.8e-05	1	(1-1)	0.27	0.6
ATXN2L	-0.00042	1	(1-1)	1.4	0.24
AURKA	0.0028	1	(1-1)	4.4	0.035
AURKB	0.0011	1	(1-1)	1.4	0.24
AXIN2	0.00024	1	(1-1)	3.1	0.078
B2M	-4.4e-06	1	(1-1)	0.28	0.6
B3GAT1	-0.00095	1	(1-1)	0.51	0.48
BAALC	-0.00031	1	(1-1)	0.16	0.69
BACE2	-8.1e-05	1	(1-1)	0.32	0.57
BACH1	-0.00062	1	(1-1)	0.7	0.4
BACH2	-0.0036	1	(0.99-1)	0.98	0.32
BAG1	4.5e-05	1	(1-1)	0.07	0.79
BAHCC1	0.00034	1	(1-1)	0.83	0.36
BAK1	0.00047	1	(1-1)	1.9	0.17
BANK1	-0.004	1	(0.99-1)	0.87	0.35
BATF	-0.00028	1	(1-1)	0.09	0.76
BATF2	-0.0019	1	(0.99-1)	1.2	0.27
BATF3	-0.0032	1	(0.98-1)	0.13	0.71
BBC3	-0.0007	1	(1-1)	0.5	0.48
BCAS4	-0.00063	1	(1-1)	1.6	0.21
BCAT1	0.00057	1	(1-1)	4	0.045
BCCIP	0.0015	1	(1-1)	4.4	0.035
BCL11A	-0.00055	1	(1-1)	0.23	0.63
BCL11B	-0.0015	1	(0.99-1)	0.61	0.43
BCL2	-0.0014	1	(1-1)	3.2	0.072
BCL2A1	-0.0027	1	(0.99-1)	0.56	0.46
BCL2L1	-3.3e-05	1	(1-1)	0.38	0.54
BCL2L14	-0.0019	1	(0.99-1)	0.09	0.77
BCL6	0.00044	1	(1-1)	0.58	0.45
BCL7A	-0.00053	1	(1-1)	0.89	0.35
BDH1	0.00017	1	(1-1)	0.13	0.72
BEND4	-0.0035	1	(0.98-1)	0.32	0.57
BEST1	-0.0036	1	(0.98-1)	0.14	0.71
BET1L	-0.00097	1	(1-1)	3.5	0.061
BHLHE40	-4.7e-05	1	(1-1)	0.3	0.58
BIN1	1e-05	1	(1-1)	0.01	0.94
BIN2	-0.0041	1	(0.99-1)	1.5	0.22
BIN3	0.00042	1	(1-1)	0.19	0.66
BIRC3	1.2e-05	1	(1-1)	0.03	0.87
BIRC5	0.00064	1	(1-1)	0.92	0.34
BLK	-0.0076	0.99	(0.97-1)	0.59	0.44
BLNK	-0.00089	1	(1-1)	1.2	0.27
BLVRB	-0.00016	1	(1-1)	0.5	0.48
BMF	5.3e-05	1	(1-1)	0.02	0.9
BMPER	0.0034	1	(0.98-1)	0.06	0.81
BMPR1B	-7.3e-05	1	(1-1)	0	0.95
BNIP3	0.00067	1	(1-1)	4.1	0.044
BNIP3L	0.00058	1	(1-1)	1.9	0.17
BRCA2	-1.3e-06	1	(0.99-1)	0	1
BRD4	-0.00059	1	(1-1)	1.1	0.3
BRE	-0.00048	1	(1-1)	0.76	0.38
BRIP1	0.0027	1	(0.99-1)	0.24	0.63
BRSK2	-0.0022	1	(0.99-1)	0.32	0.57
BSG	2.6e-05	1	(1-1)	0.36	0.55
BST1	-0.0013	1	(0.99-1)	0.38	0.54
BST2	-0.00016	1	(1-1)	1.5	0.22
BTG1	-5.1e-05	1	(1-1)	0.69	0.41
BTG3	0.001	1	(1-1)	0.39	0.53
BTK	-0.0052	0.99	(0.99-1)	1.3	0.25
BTLA	-0.019	0.98	(0.95-1)	1	0.31
BTN1A1	-0.15	0.86	(0.52-1.4)	0.36	0.55
BTN2A1	8.8e-05	1	(1-1)	0.01	0.92
BTN2A2	-0.0015	1	(1-1)	1.4	0.24
BTN3A1	-0.00016	1	(1-1)	0.27	0.6
BTN3A2	4.8e-05	1	(1-1)	0.03	0.85
BTN3A3	-0.00042	1	(1-1)	0.67	0.41
BTNL3	-0.24	0.79	(0.55-1.1)	1.8	0.18
BTNL9	-0.0037	1	(0.99-1)	0.45	0.5
BUB1B	0.0023	1	(1-1)	3.2	0.071
C11orf21	-0.049	0.95	(0.89-1)	2.1	0.15
C11orf24	-0.00016	1	(1-1)	0.06	0.81
C12orf24	0.0022	1	(0.99-1)	0.21	0.65
C12orf47	0.0009	1	(1-1)	0.5	0.48
C13orf18	-0.0075	0.99	(0.98-1)	1.6	0.21
C13orf27	0.0073	1	(1-1)	7.6	0.0057
C13orf34	0.0024	1	(1-1)	0.92	0.34
C14orf159	0.00048	1	(1-1)	0.56	0.46
C15orf62	0.0067	1	(0.99-1)	1.1	0.29
C16orf61	0.00073	1	(1-1)	0.32	0.57
C16orf72	-0.00026	1	(1-1)	0.07	0.8
C17orf103	-0.00014	1	(1-1)	0.02	0.89
C18orf1	-0.00016	1	(1-1)	0.02	0.88
C19orf48	3e-05	1	(1-1)	0.01	0.92
C19orf6	-4.7e-05	1	(1-1)	0.12	0.73
C19orf66	-0.00033	1	(1-1)	0.32	0.57
C1orf112	0.0024	1	(1-1)	1.2	0.27
C1orf21	0.00042	1	(1-1)	4	0.046
C1orf54	-0.0085	0.99	(0.98-1)	2.1	0.15
C1orf61	0.012	1	(0.91-1.1)	0.05	0.83
C1QA	-0.00015	1	(1-1)	0.58	0.45
C1QB	-9.9e-05	1	(1-1)	0.27	0.6
C1QC	-8.8e-05	1	(1-1)	0.14	0.71
C1QTNF3	-0.00068	1	(1-1)	0.23	0.63
C1R	-2.7e-05	1	(1-1)	0.29	0.59
C1S	-9.3e-06	1	(1-1)	0.08	0.78
C2	7.5e-05	1	(1-1)	2.8	0.095
C20orf112	0.00025	1	(1-1)	0.11	0.74
C20orf194	-0.00054	1	(1-1)	0.49	0.48
C20orf46	0.0015	1	(1-1)	1.8	0.17
C21orf91	-0.0017	1	(0.99-1)	0.55	0.46
C3	-3.8e-07	1	(1-1)	0.01	0.93
C3AR1	-0.0013	1	(0.99-1)	0.29	0.59
C3orf26	0.0015	1	(1-1)	0.85	0.36
C5AR1	-0.0005	1	(1-1)	0.12	0.73
C5orf45	-0.002	1	(0.99-1)	0.53	0.47
C5orf49	-0.0016	1	(0.99-1)	0.23	0.63
C6orf47	0.00029	1	(1-1)	0.2	0.65
C6orf48	4e-05	1	(1-1)	0.02	0.89
C7	-7.3e-05	1	(1-1)	0.67	0.41
C7orf40	-0.002	1	(0.99-1)	1.1	0.29
C7orf54	0.39	1.5	(1-2.1)	4.6	0.032
C9orf156	-0.0027	1	(0.99-1)	0.85	0.36
C9orf40	0.0048	1	(1-1)	0.93	0.33
C9orf78	4.8e-05	1	(1-1)	0.01	0.94
CA2	-6.4e-05	1	(1-1)	0.43	0.51
CACHD1	0.00077	1	(1-1)	0.66	0.42
CACNA2D2	-0.0052	0.99	(0.97-1)	0.15	0.69
CADM3	-0.002	1	(0.99-1)	0.64	0.42
CALB2	0.00041	1	(1-1)	2.5	0.12
CALCRL	0.00062	1	(1-1)	0.69	0.4
CAMK1	-0.0005	1	(1-1)	0.08	0.77
CAMK4	-0.022	0.98	(0.93-1)	0.77	0.38
CAMLG	-0.00018	1	(1-1)	0.06	0.8
CAMP	-0.21	0.81	(0.51-1.3)	0.8	0.37
CAPN2	6.3e-05	1	(1-1)	0.54	0.46
CAPN6	-7.1e-05	1	(1-1)	0.13	0.72
CAPZB	2.6e-05	1	(1-1)	0.02	0.89
CARD8	-0.00055	1	(1-1)	0.38	0.54
CARD9	-0.002	1	(0.99-1)	0.11	0.74
CASP1	-0.0013	1	(1-1)	0.87	0.35
CASP4	-0.0006	1	(1-1)	2.2	0.14
CASP8	-0.0013	1	(1-1)	2.3	0.13
CAT	-5.3e-05	1	(1-1)	0.05	0.82
CAV1	-1.9e-05	1	(1-1)	0.02	0.89
CBR4	-0.00016	1	(1-1)	0.16	0.69
CBX1	0.00078	1	(1-1)	2.2	0.14
CBX4	-0.00025	1	(1-1)	0.21	0.64
CBX7	-0.00063	1	(1-1)	1.4	0.23
CCBE1	0.011	1	(1-1)	3.6	0.059
CCBL2	-0.0015	1	(1-1)	0.89	0.35
CCDC25	0.00029	1	(1-1)	0.19	0.66
CCDC50	-3.4e-05	1	(1-1)	0.03	0.85
CCDC69	-0.00051	1	(1-1)	0.46	0.5
CCDC88C	-0.00033	1	(1-1)	0.31	0.58
CCDC9	0.00022	1	(1-1)	0.03	0.87
CCDC91	0.0009	1	(1-1)	0.29	0.59
CCL1	0.029	1	(0.98-1.1)	1.1	0.29
CCL13	0.0081	1	(1-1)	5.6	0.018
CCL17	-0.0071	0.99	(0.97-1)	0.54	0.46
CCL18	0.0001	1	(1-1)	0	0.95
CCL19	-0.00061	1	(1-1)	1.2	0.27
CCL2	-0.00015	1	(1-1)	0.52	0.47
CCL21	-1.3e-05	1	(1-1)	0.3	0.58
CCL22	-0.0024	1	(0.99-1)	0.63	0.43
CCL23	-0.032	0.97	(0.87-1.1)	0.32	0.57
CCL3	-0.0041	1	(0.99-1)	1.1	0.3
CCL4	-0.0011	1	(0.99-1)	0.21	0.64
CCL5	-0.00017	1	(1-1)	0.38	0.54
CCL7	-0.13	0.88	(0.66-1.2)	0.74	0.39
CCL8	-0.0078	0.99	(0.96-1)	0.27	0.6
CCNA2	0.0017	1	(1-1)	3.2	0.073
CCNB1	0.00097	1	(1-1)	1.7	0.2
CCNB2	0.00064	1	(1-1)	0.54	0.46
CCND2	-0.00019	1	(1-1)	1	0.32
CCND3	-2.9e-05	1	(1-1)	0.28	0.6
CCNE2	0.006	1	(0.99-1)	1	0.32
CCNG2	-0.00023	1	(1-1)	0.1	0.75
CCNL2	3.4e-05	1	(1-1)	0.04	0.83
CCR1	-0.0036	1	(0.99-1)	0.88	0.35
CCR2	-0.0067	0.99	(0.98-1)	1.6	0.21
CCR3	0.066	1.1	(0.95-1.2)	1.2	0.27
CCR5	-0.0016	1	(0.99-1)	0.58	0.45
CCR6	-0.0028	1	(0.99-1)	0.44	0.51
CCR7	-0.0044	1	(0.99-1)	1.5	0.23
CCR9	-0.17	0.84	(0.61-1.2)	1.1	0.3
CCRL2	-0.012	0.99	(0.97-1)	1.9	0.17
CCT5	8e-05	1	(1-1)	0.46	0.5
CD14	-9.5e-05	1	(1-1)	0.15	0.69
CD160	-0.026	0.97	(0.93-1)	1.4	0.23
CD163	0.00021	1	(1-1)	0.12	0.73
CD180	-0.0018	1	(0.99-1)	0.41	0.52
CD19	-0.0052	0.99	(0.98-1)	0.55	0.46
CD1A	0.0011	1	(1-1)	0.95	0.33
CD1B	-0.036	0.96	(0.9-1)	1.1	0.29
CD1C	-0.0042	1	(0.99-1)	0.68	0.41
CD1D	-0.0012	1	(1-1)	0.44	0.51
CD1E	-0.0046	1	(0.99-1)	0.8	0.37
CD2	-0.00074	1	(1-1)	0.57	0.45
CD200	-0.0029	1	(0.99-1)	0.89	0.35
CD209	-8.7e-05	1	(0.99-1)	0	0.98
CD22	-0.0002	1	(1-1)	0.39	0.53
CD24	-2.7e-05	1	(1-1)	0.57	0.45
CD244	-0.011	0.99	(0.96-1)	0.55	0.46
CD247	-0.0067	0.99	(0.98-1)	2.2	0.13
CD27	-0.00034	1	(1-1)	0.34	0.56
CD274	0.0067	1	(1-1)	1.5	0.21
CD28	-0.017	0.98	(0.96-1)	2.6	0.11
CD302	-0.00026	1	(1-1)	0.18	0.67
CD33	-0.019	0.98	(0.96-1)	3.4	0.065
CD34	-5.2e-05	1	(1-1)	0.01	0.92
CD36	0.00059	1	(1-1)	0.89	0.34
CD37	-0.0014	1	(1-1)	1.2	0.27
CD38	-0.0036	1	(0.99-1)	0.76	0.38
CD3D	-0.0015	1	(0.99-1)	0.41	0.52
CD3E	-0.00056	1	(1-1)	0.33	0.57
CD3G	-0.0082	0.99	(0.98-1)	0.9	0.34
CD4	-0.00067	1	(1-1)	2.2	0.14
CD40	-0.00071	1	(1-1)	1.1	0.3
CD40LG	-0.017	0.98	(0.96-1)	1.5	0.22
CD44	-2.7e-05	1	(1-1)	0.24	0.62
CD46	3.7e-05	1	(1-1)	0.59	0.44
CD47	3.7e-05	1	(1-1)	0.04	0.84
CD48	-0.0022	1	(0.99-1)	1.5	0.22
CD5	-0.0038	1	(0.99-1)	1.3	0.25
CD52	-0.0018	1	(1-1)	1.4	0.23
CD53	-0.00078	1	(1-1)	0.94	0.33
CD55	0.0002	1	(1-1)	1.9	0.16
CD59	-1.5e-05	1	(1-1)	0.16	0.69
CD6	-0.0028	1	(0.99-1)	1.3	0.25
CD68	0.00011	1	(1-1)	0.38	0.54
CD69	-0.0029	1	(0.99-1)	1.1	0.29
CD7	-0.0024	1	(0.99-1)	0.63	0.43
CD70	0.0045	1	(1-1)	3.9	0.049
CD72	-0.0052	0.99	(0.98-1)	0.58	0.45
CD74	-8.4e-06	1	(1-1)	0.81	0.37
CD79A	-0.00048	1	(1-1)	0.23	0.63
CD79B	-0.0021	1	(0.99-1)	0.68	0.41
CD80	-0.032	0.97	(0.93-1)	2.2	0.13
CD83	-0.0062	0.99	(0.99-1)	4	0.045
CD84	-0.01	0.99	(0.98-1)	1.9	0.16
CD86	-0.0037	1	(0.99-1)	1.8	0.18
CD8A	0.00029	1	(1-1)	0.14	0.71
CD8B	0.00049	1	(1-1)	0.07	0.8
CD9	4.4e-05	1	(1-1)	0.17	0.68
CD93	-4.6e-07	1	(1-1)	0	1
CD96	-0.0041	1	(0.99-1)	1.7	0.2
CD97	-0.00021	1	(1-1)	0.81	0.37
CDA	0.00036	1	(1-1)	0.03	0.85
CDC14A	-0.0042	1	(0.99-1)	0.58	0.45
CDC14B	-0.0004	1	(1-1)	0.11	0.74
CDC20	0.00082	1	(1-1)	2.6	0.1
CDC25C	0.002	1	(1-1)	0.59	0.44
CDC34	3.8e-05	1	(1-1)	0.02	0.87
CDC45	0.0019	1	(1-1)	1.7	0.19
CDC5L	0.0027	1	(1-1)	3.7	0.053
CDC6	0.0012	1	(1-1)	1.4	0.24
CDC7	0.00035	1	(0.99-1)	0.02	0.9
CDCA4	0.003	1	(1-1)	6.4	0.011
CDH5	9.1e-05	1	(1-1)	0.02	0.9
CDH6	-9.2e-05	1	(1-1)	0.55	0.46
CDIPT	0.00033	1	(1-1)	0.71	0.4
CDK1	0.0011	1	(1-1)	2.9	0.089
CDK18	-0.00012	1	(1-1)	0.1	0.75
CDK2	0.0013	1	(1-1)	1.7	0.19
CDK4	6.9e-05	1	(1-1)	3.9	0.049
CDK5R1	-0.0026	1	(0.99-1)	0.7	0.4
CDKN1A	3.7e-06	1	(1-1)	0	0.96
CDKN1C	0.0016	1	(1-1)	5	0.025
CDKN2A	0.0008	1	(1-1)	0.69	0.41
CDKN2AIP	-0.0019	1	(0.99-1)	0.98	0.32
CDKN2D	-0.00044	1	(1-1)	0.08	0.78
CDKN3	0.00021	1	(0.99-1)	0	0.94
CDO1	-0.0002	1	(1-1)	0.04	0.84
CDS1	-0.00037	1	(1-1)	0.2	0.65
CEACAM3	0.068	1.1	(1-1.1)	5.9	0.015
CEACAM5	2.9e-05	1	(1-1)	0.49	0.49
CEACAM8	-0.044	0.96	(0.73-1.2)	0.1	0.75
CEBPB	0.00024	1	(1-1)	2.5	0.12
CEBPD	-0.00011	1	(1-1)	0.1	0.75
CECR1	-0.0003	1	(1-1)	1.1	0.3
CECR6	-0.047	0.95	(0.9-1)	2.6	0.11
CELA2A	-32	1e-14	(0-Inf)	0	0.99
CELF2	-0.0019	1	(1-1)	2.4	0.12
CENPA	0.0047	1	(1-1)	1.7	0.19
CENPE	0.0032	1	(1-1)	4.2	0.04
CENPF	0.00044	1	(1-1)	2.9	0.089
CENPJ	0.0053	1	(1-1)	5.9	0.015
CENPN	0.0008	1	(1-1)	0.52	0.47
CENPO	0.0056	1	(1-1)	1.3	0.25
CENPW	0.0083	1	(1-1)	7.7	0.0056
CEP55	0.0019	1	(1-1)	3.9	0.049
CEP57	0.0004	1	(1-1)	1.8	0.18
CEP68	-0.0007	1	(1-1)	0.75	0.39
CEP78	0.003	1	(1-1)	0.92	0.34
CETN3	-0.0034	1	(0.99-1)	0.62	0.43
CFD	-0.0034	1	(0.99-1)	1.4	0.24
CFHR2	2e-05	1	(1-1)	0	0.96
CGB	0.028	1	(1-1.1)	6.9	0.0087
CH25H	-0.01	0.99	(0.98-1)	2	0.16
CHD7	-0.0014	1	(1-1)	2	0.15
CHEK1	-0.0017	1	(0.99-1)	0.5	0.48
CHERP	-0.00013	1	(1-1)	0.02	0.89
CHGB	-0.00052	1	(1-1)	0.28	0.6
CHI3L1	7.4e-05	1	(1-1)	0.04	0.84
CHI3L2	-0.0057	0.99	(0.98-1)	0.53	0.46
CHIT1	-0.0017	1	(1-1)	2.2	0.14
CHMP2A	2.6e-05	1	(1-1)	0.02	0.88
CHPF	-2.2e-06	1	(1-1)	0	0.98
CHST15	0.00043	1	(1-1)	1	0.31
CHST2	-0.00059	1	(1-1)	0.1	0.76
CIAPIN1	-6.2e-05	1	(1-1)	0.02	0.89
CIDEA	0.13	1.1	(1-1.3)	5.8	0.016
CIITA	-0.0013	1	(1-1)	1.3	0.26
CISH	-0.00094	1	(1-1)	0.22	0.64
CITED2	0.00019	1	(1-1)	0.09	0.77
CKAP2	0.0016	1	(1-1)	3.5	0.06
CKLF	-0.00011	1	(1-1)	0.01	0.93
CLC	0.029	1	(0.82-1.3)	0.06	0.8
CLCN6	-0.001	1	(0.99-1)	0.23	0.64
CLDN5	0.00012	1	(1-1)	0.14	0.71
CLEC10A	-0.0042	1	(0.99-1)	2	0.16
CLEC14A	0.00068	1	(1-1)	0.37	0.54
CLEC2D	-0.0007	1	(1-1)	0.55	0.46
CLEC3B	-0.0022	1	(0.99-1)	1.2	0.27
CLEC4A	-0.015	0.99	(0.96-1)	1.5	0.23
CLEC4E	-0.014	0.99	(0.97-1)	2.5	0.12
CLEC4M	-0.027	0.97	(0.93-1)	1.6	0.2
CLEC5A	-0.0029	1	(0.99-1)	0.53	0.46
CLEC7A	-0.0041	1	(0.99-1)	1.3	0.26
CLEC9A	-0.062	0.94	(0.85-1)	1.5	0.22
CLIC2	-0.0022	1	(0.99-1)	0.73	0.39
CLIC4	0.00024	1	(1-1)	2.9	0.088
CLIC5	0.0018	1	(1-1)	0.45	0.5
CLUAP1	0.001	1	(1-1)	0.5	0.48
CMA1	0.014	1	(0.98-1)	0.75	0.38
CMAH	-0.0011	1	(0.99-1)	0.31	0.58
CMBL	1.3e-05	1	(1-1)	0.03	0.86
CMKLR1	-0.0012	1	(0.99-1)	0.33	0.57
CMPK2	-0.0036	1	(0.99-1)	2.6	0.11
CMTM6	-0.00025	1	(1-1)	0.62	0.43
CNGB3	0.097	1.1	(0.63-1.9)	0.11	0.74
CNIH3	0.011	1	(1-1)	2.5	0.11
CNR2	-0.046	0.96	(0.87-1)	0.93	0.34
CNRIP1	-0.00062	1	(0.99-1)	0.04	0.85
CNTNAP1	-0.0018	1	(0.99-1)	0.18	0.67
COCH	-0.0016	1	(1-1)	1.4	0.23
COL10A1	-1.4e-05	1	(1-1)	0	0.96
COL11A1	-0.00051	1	(1-1)	0.2	0.65
COL14A1	-0.00029	1	(1-1)	1	0.31
COL15A1	1.3e-06	1	(1-1)	0	1
COL16A1	-0.00014	1	(1-1)	0.24	0.62
COL17A1	-1.1e-05	1	(1-1)	0.01	0.91
COL1A1	-7.8e-10	1	(1-1)	0	1
COL1A2	6.1e-06	1	(1-1)	0.16	0.69
COL2A1	0.098	1.1	(0.96-1.3)	2	0.16
COL3A1	-8.9e-06	1	(1-1)	0.38	0.54
COL4A1	-4e-06	1	(1-1)	0.01	0.92
COL4A3	-0.0052	0.99	(0.99-1)	5.1	0.023
COL6A1	-3e-05	1	(1-1)	0.07	0.8
COL6A3	3.6e-05	1	(1-1)	0.47	0.49
COL8A1	-0.0012	1	(1-1)	0.78	0.38
COL8A2	0.00013	1	(1-1)	0.02	0.88
COLEC12	-0.0051	0.99	(0.99-1)	1.2	0.28
COPS3	0.003	1	(1-1)	4.8	0.029
COPS6	0.00018	1	(1-1)	0.18	0.67
COPS8	0.0016	1	(1-1)	1.8	0.18
COQ2	0.003	1	(1-1)	0.56	0.45
CORO1A	-0.00057	1	(1-1)	1.3	0.25
CORO1C	0.00023	1	(1-1)	0.77	0.38
CORO2B	0.00056	1	(1-1)	0.33	0.57
COTL1	-5.9e-05	1	(1-1)	0.34	0.56
COX17	0.00056	1	(1-1)	0.39	0.53
COX6C	6.9e-05	1	(1-1)	0.09	0.77
COX7B	0.00015	1	(1-1)	1.7	0.2
CPA3	0.001	1	(1-1)	0.72	0.4
CPEB4	-0.00017	1	(1-1)	0.27	0.6
CPSF2	0.00082	1	(1-1)	1.1	0.29
CPSF7	0.00022	1	(1-1)	0.78	0.38
CPVL	4.7e-05	1	(1-1)	0	0.97
CR1	-0.0031	1	(0.98-1)	0.25	0.62
CR2	-0.00078	1	(1-1)	0.34	0.56
CRABP1	0.013	1	(0.98-1)	0.57	0.45
CREB5	-0.00074	1	(1-1)	1.2	0.28
CREBZF	-0.00024	1	(1-1)	0.22	0.64
CREG1	-2.8e-05	1	(1-1)	0.13	0.72
CRISPLD2	-0.00023	1	(1-1)	0.47	0.49
CRTAM	-0.0082	0.99	(0.97-1)	0.37	0.55
CRTAP	9.4e-06	1	(1-1)	0	0.97
CSF1	-0.00053	1	(1-1)	0.62	0.43
CSF1R	-8.7e-05	1	(1-1)	0.12	0.73
CSF2	-0.067	0.93	(0.8-1.1)	0.75	0.39
CSF2RA	-0.0042	1	(0.99-1)	2.1	0.15
CSF2RB	-0.0022	1	(0.99-1)	1.9	0.16
CSF3	-0.0032	1	(0.98-1)	0.1	0.75
CSF3R	-0.00043	1	(1-1)	0.04	0.85
CSK	-0.00014	1	(1-1)	0.39	0.53
CSNK1A1	0.00016	1	(1-1)	0.3	0.58
CSNK2A1	0.0003	1	(1-1)	0.43	0.51
CSRP1	0.00011	1	(1-1)	1.3	0.25
CSRP3	-0.85	0.43	(0.055-3.3)	0.67	0.41
CST3	0.0001	1	(1-1)	0.99	0.32
CST7	0.0001	1	(1-1)	0.01	0.93
CTDSPL	-0.00027	1	(1-1)	0.99	0.32
CTGF	3.5e-05	1	(1-1)	0.22	0.64
CTLA4	-0.012	0.99	(0.97-1)	1.4	0.24
CTNNA1	-5.1e-06	1	(1-1)	0.01	0.94
CTNNA3	-0.23	0.8	(0.56-1.1)	1.5	0.22
CTNNB1	6.7e-05	1	(1-1)	0.62	0.43
CTNS	0.0032	1	(1-1)	2.7	0.1
CTSC	5e-07	1	(1-1)	0	0.99
CTSF	6.7e-05	1	(1-1)	0.07	0.79
CTSG	0.0025	1	(0.99-1)	0.36	0.55
CTSH	-1.9e-05	1	(1-1)	0.48	0.49
CTSK	-0.00067	1	(1-1)	0.78	0.38
CTSS	-8.9e-05	1	(1-1)	0.34	0.56
CTSW	-0.0034	1	(0.99-1)	1.3	0.25
CTSZ	9.5e-05	1	(1-1)	0.52	0.47
CUZD1	-0.0014	1	(0.98-1)	0.03	0.87
CXCL1	0.00018	1	(1-1)	0.91	0.34
CXCL10	-0.00079	1	(1-1)	0.82	0.36
CXCL11	-0.0036	1	(0.99-1)	0.87	0.35
CXCL13	-0.00061	1	(1-1)	0.27	0.6
CXCL14	-0.00031	1	(1-1)	0.6	0.44
CXCL2	5.4e-05	1	(1-1)	0.04	0.85
CXCL5	0.00011	1	(1-1)	1.8	0.18
CXCL9	-0.00043	1	(1-1)	1.5	0.21
CXCR2	0.0015	1	(0.98-1)	0.01	0.91
CXCR3	-0.0039	1	(0.99-1)	0.59	0.44
CXCR4	-0.00011	1	(1-1)	0.38	0.54
CXCR5	-0.005	1	(0.98-1)	0.34	0.56
CXCR6	-0.002	1	(0.99-1)	0.42	0.51
CXorf21	-0.028	0.97	(0.94-1)	2.2	0.14
CYBA	-5.2e-05	1	(1-1)	0.52	0.47
CYBB	-0.00086	1	(1-1)	1.9	0.17
CYCS	0.00017	1	(1-1)	2	0.15
CYFIP1	-0.0002	1	(1-1)	0.59	0.44
CYFIP2	-5.6e-05	1	(1-1)	0.17	0.68
CYLD	-0.0006	1	(1-1)	1.2	0.28
CYP11A1	0.00087	1	(1-1)	0.13	0.72
CYP17A1	-0.57	0.57	(0.32-1)	3.6	0.056
CYP27A1	-8.9e-05	1	(1-1)	0.2	0.66
CYP4F3	0.00096	1	(1-1)	3	0.086
CYR61	-3.6e-05	1	(1-1)	0.31	0.58
CYSLTR2	-0.032	0.97	(0.92-1)	1.6	0.21
CYTH1	-0.00025	1	(1-1)	0.39	0.53
CYTH4	-0.0021	1	(0.99-1)	1	0.31
CYTIP	-0.001	1	(1-1)	0.51	0.47
DAPK1	-0.0005	1	(1-1)	2.7	0.1
DAPP1	-0.00097	1	(1-1)	0.39	0.53
DARC	-0.00019	1	(1-1)	0.22	0.64
DBN1	0.00011	1	(1-1)	1.2	0.27
DBNDD1	-0.00034	1	(1-1)	1.3	0.26
DCAF12	-2.8e-06	1	(1-1)	0	1
DCBLD2	0.00022	1	(1-1)	5.8	0.016
DCK	-0.0017	1	(1-1)	1.3	0.26
DCLRE1B	-9.4e-05	1	(0.99-1)	0	0.98
DCLRE1C	-0.0021	1	(0.99-1)	0.58	0.45
DDAH2	1.6e-05	1	(1-1)	0.02	0.88
DDR1	3.6e-05	1	(1-1)	0.51	0.48
DDX17	9.3e-06	1	(1-1)	0.02	0.9
DDX50	-0.00044	1	(1-1)	0.18	0.67
DDX58	-0.00078	1	(1-1)	1.8	0.17
DDX60	-0.001	1	(1-1)	2.7	0.1
DEF6	-0.00097	1	(1-1)	0.49	0.48
DENND1C	-0.0034	1	(0.99-1)	2.6	0.11
DENND5B	-0.001	1	(1-1)	0.36	0.55
DEPDC1	0.0039	1	(1-1)	5.5	0.019
DFNA5	0.0013	1	(1-1)	1.2	0.27
DGKA	-0.00042	1	(1-1)	0.54	0.46
DGKI	0.17	1.2	(0.95-1.5)	2.3	0.13
DHFR	0.00016	1	(1-1)	0.01	0.92
DHRS7	-0.00027	1	(1-1)	0.78	0.38
DHRS9	-0.00042	1	(1-1)	0.11	0.74
DHX16	0.0013	1	(1-1)	1.6	0.21
DHX32	0.00032	1	(1-1)	0.41	0.52
DICER1	-4e-05	1	(1-1)	0.01	0.94
DIRAS3	0.0029	1	(1-1)	5.6	0.018
DISC1	-0.0034	1	(0.99-1)	0.41	0.52
DKK3	0.0003	1	(1-1)	1.3	0.26
DLEU1	0.011	1	(1-1)	3.2	0.072
DLEU2	-0.006	0.99	(0.96-1)	0.15	0.69
DLGAP5	0.0026	1	(1-1)	1.4	0.24
DLX4	0.0011	1	(0.99-1)	0.05	0.82
DMBT1	0.00064	1	(1-1)	5.5	0.019
DMXL1	-0.0016	1	(1-1)	2.7	0.1
DNAH11	-0.0015	1	(0.99-1)	0.18	0.67
DNAH3	-0.0088	0.99	(0.96-1)	0.25	0.62
DNAJB1	-4.9e-05	1	(1-1)	0.13	0.72
DNAJC10	-3.6e-05	1	(1-1)	0.03	0.85
DNAJC8	-0.00022	1	(1-1)	0.18	0.67
DNAL4	0.00048	1	(1-1)	0.45	0.5
DNASE1	-1.6e-05	1	(1-1)	0.01	0.93
DNASE1L3	-0.0026	1	(0.99-1)	1	0.32
DNASE2B	0.026	1	(0.95-1.1)	0.47	0.49
DNM1	-0.00016	1	(1-1)	0.39	0.53
DNMT1	-0.00026	1	(1-1)	0.18	0.67
DNTT	0.23	1.3	(0.92-1.7)	2	0.16
DOCK10	-0.00023	1	(1-1)	0.08	0.78
DOCK2	-0.0019	1	(1-1)	1.7	0.19
DOCK5	0.00016	1	(1-1)	0.15	0.7
DOCK9	0.00071	1	(1-1)	1.6	0.21
DOK1	0.00023	1	(1-1)	0.03	0.86
DOK2	-0.0026	1	(0.99-1)	0.82	0.37
DOK5	-0.012	0.99	(0.97-1)	1.1	0.29
DONSON	-0.00014	1	(0.99-1)	0	0.96
DPEP2	-0.013	0.99	(0.96-1)	1	0.31
DPP4	-7.9e-05	1	(1-1)	0.07	0.79
DPP7	2.4e-05	1	(1-1)	0.02	0.88
DPYSL2	-0.00018	1	(1-1)	1.2	0.27
DRAM2	-0.00024	1	(1-1)	0.26	0.61
DRP2	0.025	1	(0.99-1.1)	2.5	0.11
DSC3	0.00048	1	(1-1)	1.1	0.3
DSCC1	0.002	1	(0.99-1)	0.29	0.59
DSP	-3.4e-06	1	(1-1)	0.01	0.92
DST	-1.3e-06	1	(1-1)	0	0.97
DTNB	-0.00029	1	(0.99-1)	0.01	0.92
DTX1	-1.4e-05	1	(1-1)	0	0.98
DUSP16	-2.3e-05	1	(1-1)	0.01	0.93
DUSP2	-0.0022	1	(0.99-1)	0.55	0.46
DUSP22	4.2e-05	1	(1-1)	0	0.95
DUSP4	0.00064	1	(1-1)	0.89	0.34
DUSP5	-2.8e-06	1	(1-1)	0	0.99
DUSP6	3.2e-05	1	(1-1)	0.03	0.86
DUT	0.0004	1	(1-1)	0.41	0.52
DVL1	0.00059	1	(1-1)	0.96	0.33
DVL3	-0.00026	1	(1-1)	0.37	0.54
DYNLT1	0.0012	1	(1-1)	2.1	0.15
DYNLT3	1.1e-05	1	(1-1)	0	0.97
DYSF	0.00039	1	(1-1)	0.39	0.53
E2F5	-0.0032	1	(0.99-1)	1.8	0.18
E2F8	0.0057	1	(1-1)	4.3	0.038
EAF2	-0.0067	0.99	(0.98-1)	0.59	0.44
EBF1	-0.0038	1	(0.99-1)	0.77	0.38
EBI3	-0.0036	1	(0.99-1)	0.54	0.46
EBNA1BP2	0.00043	1	(1-1)	0.77	0.38
ECSCR	0.0003	1	(0.99-1)	0	0.95
ECT2	0.00046	1	(1-1)	1.3	0.26
EDNRB	-0.00069	1	(1-1)	0.42	0.52
EED	0.00077	1	(1-1)	0.13	0.72
EEF1E1	-0.00021	1	(1-1)	0.03	0.86
EEF2	2.7e-07	1	(1-1)	0	0.98
EFEMP1	-6.6e-05	1	(1-1)	0.21	0.65
EFHC1	0.0025	1	(1-1)	3.5	0.061
EFHD2	-2.9e-05	1	(1-1)	0.01	0.91
EFNA1	1.9e-05	1	(1-1)	0.06	0.81
EFNA5	-0.00013	1	(1-1)	0.08	0.77
EFNB1	-0.00018	1	(1-1)	0.23	0.63
EGFL6	-0.0092	0.99	(0.97-1)	0.5	0.48
EGLN3	9e-05	1	(1-1)	0.2	0.66
EGR1	-0.00019	1	(1-1)	3.1	0.078
EHBP1	0.0012	1	(1-1)	4.3	0.038
EIF2AK1	-0.00029	1	(1-1)	1.3	0.25
EIF2B1	0.00095	1	(1-1)	1.3	0.25
EIF4EBP1	9.6e-05	1	(1-1)	0.04	0.84
EIF4G1	2.1e-05	1	(1-1)	0.04	0.84
ELANE	-0.16	0.85	(0.57-1.3)	0.57	0.45
ELF4	-0.00055	1	(1-1)	0.51	0.48
ELK1	0.0036	1	(1-1)	3.7	0.055
ELK4	-0.0019	1	(1-1)	1.9	0.17
ELL	-0.0036	1	(0.99-1)	2.6	0.1
ELMO1	-0.00061	1	(1-1)	0.42	0.52
ELSPBP1	NA	NA	(NA-NA)	NA	NA
ELTD1	0.00048	1	(1-1)	0.12	0.73
EMCN	0.0011	1	(1-1)	0.41	0.52
EML6	-0.0055	0.99	(0.98-1)	0.81	0.37
EMP1	3.8e-05	1	(1-1)	0.04	0.84
EMP2	0.00023	1	(1-1)	0.64	0.42
EMP3	0.00017	1	(1-1)	0.13	0.71
EMR1	-0.0043	1	(0.97-1)	0.15	0.7
EMR2	-0.0045	1	(0.99-1)	0.98	0.32
ENG	-5.3e-05	1	(1-1)	0.1	0.75
ENO1	2e-05	1	(1-1)	0.69	0.41
ENPEP	-0.00065	1	(1-1)	0.2	0.65
ENPP2	-8.2e-05	1	(1-1)	0.42	0.52
ENTPD1	-9.3e-05	1	(1-1)	0.03	0.87
EPB41L4B	-0.00085	1	(1-1)	0.46	0.5
EPB42	-1.8	0.16	(0.0088-3)	1.5	0.22
EPHA2	6.6e-06	1	(1-1)	0	0.97
EPHB1	-0.00086	1	(0.99-1)	0.03	0.86
EPHB2	0.00053	1	(1-1)	3.8	0.051
EPHB3	-0.00021	1	(1-1)	0.78	0.38
EPHB4	-2.9e-05	1	(1-1)	0.03	0.87
EPHX1	6.8e-05	1	(1-1)	2.9	0.087
EPN2	0.0005	1	(1-1)	0.55	0.46
EPO	0.0013	1	(0.96-1)	0	0.96
EPOR	0.00049	1	(1-1)	0.3	0.58
EPS15	-0.00086	1	(1-1)	2.2	0.14
EPSTI1	-0.0037	1	(0.99-1)	2.3	0.13
ERCC6L	0.011	1	(1-1)	2.8	0.096
ERG	-0.00075	1	(1-1)	0.12	0.72
ERLIN1	0.0007	1	(1-1)	0.82	0.37
ERRFI1	5.2e-05	1	(1-1)	0.84	0.36
ESAM	0.00015	1	(1-1)	0.03	0.87
ESM1	0.00055	1	(1-1)	3.3	0.071
ESPL1	0.00067	1	(1-1)	0.25	0.62
ETV5	0.00098	1	(1-1)	1.3	0.25
ETV7	-0.0025	1	(0.99-1)	0.79	0.37
EVC	-0.00014	1	(1-1)	0.38	0.54
EVI2A	-0.0017	1	(0.99-1)	0.68	0.41
EVI2B	-0.0015	1	(1-1)	0.99	0.32
EVI5	-0.0015	1	(1-1)	0.93	0.33
EVI5L	0.00012	1	(1-1)	0	0.94
EWSR1	-0.00013	1	(1-1)	0.35	0.55
EXO1	0.0035	1	(1-1)	2.3	0.13
EXOC7	0.00018	1	(1-1)	0.43	0.51
EXOSC8	0.00026	1	(1-1)	0.02	0.87
EXT2	0.00024	1	(1-1)	0.27	0.6
EYA4	0.0083	1	(0.99-1)	1.3	0.25
EZH2	0.0018	1	(1-1)	1.3	0.26
EZR	2.8e-05	1	(1-1)	0.25	0.61
F10	-4e-05	1	(1-1)	0.03	0.87
F13A1	0.0006	1	(1-1)	0.94	0.33
F13B	0.00085	1	(1-1)	2.6	0.1
F2RL3	0.0013	1	(1-1)	0.36	0.55
F3	5.1e-05	1	(1-1)	0.04	0.85
F5	-1.4e-05	1	(1-1)	0.26	0.61
FABP3	0.0035	1	(1-1)	3.1	0.076
FABP4	-0.0083	0.99	(0.97-1)	0.86	0.35
FADS1	0.00017	1	(1-1)	0.52	0.47
FADS2	0.0003	1	(1-1)	1.2	0.26
FAIM3	-0.0015	1	(0.99-1)	0.53	0.47
FAM102A	2.8e-07	1	(1-1)	0	1
FAM104A	0.0022	1	(1-1)	1.7	0.19
FAM105A	-0.0031	1	(0.99-1)	0.72	0.4
FAM111A	-9.2e-06	1	(1-1)	0	0.99
FAM127A	0.00035	1	(1-1)	2	0.16
FAM129A	-0.00057	1	(1-1)	0.28	0.6
FAM129C	-0.019	0.98	(0.94-1)	0.81	0.37
FAM134B	-4.1e-05	1	(1-1)	0	0.95
FAM153B	-0.00078	1	(0.98-1)	0	0.95
FAM162A	0.0003	1	(1-1)	0.7	0.4
FAM167A	0.00016	1	(1-1)	0.04	0.84
FAM19A4	0.0074	1	(0.99-1)	1	0.31
FAM21B	-0.00025	1	(1-1)	0.05	0.82
FAM49A	-0.007	0.99	(0.98-1)	1.4	0.23
FAM53B	-0.00023	1	(1-1)	0.23	0.63
FAM64A	0.0013	1	(1-1)	0.81	0.37
FAM65B	-0.0046	1	(0.99-1)	1.2	0.27
FAM71F1	-0.14	0.87	(0.66-1.1)	0.94	0.33
FAM89B	6.6e-05	1	(1-1)	0.04	0.84
FANCI	0.00097	1	(1-1)	2	0.16
FAP	0.0011	1	(1-1)	1.9	0.17
FARSA	0.00022	1	(1-1)	0.12	0.73
FARSB	-0.0006	1	(1-1)	0.45	0.5
FAS	-0.00086	1	(1-1)	0.4	0.53
FASLG	-0.0046	1	(0.97-1)	0.1	0.75
FAU	-3e-05	1	(1-1)	0.27	0.6
FBLN1	-0.00012	1	(1-1)	0.89	0.35
FBLN5	0.00024	1	(1-1)	0.27	0.6
FBXO28	-0.00031	1	(1-1)	0.41	0.52
FBXO3	-0.0006	1	(1-1)	0.68	0.41
FBXO41	-0.00085	1	(1-1)	0.78	0.38
FBXO5	0.0063	1	(1-1)	4.9	0.027
FBXW2	0.00031	1	(1-1)	0.34	0.56
FCAR	-0.12	0.89	(0.73-1.1)	1.4	0.24
FCER1G	-0.0012	1	(1-1)	0.7	0.4
FCER2	-0.0085	0.99	(0.97-1)	0.48	0.49
FCGBP	5.2e-05	1	(1-1)	0.24	0.63
FCGR1A	-0.0018	1	(0.99-1)	0.09	0.76
FCGR2A	0.00058	1	(1-1)	0.53	0.47
FCGR2B	-0.0025	1	(0.99-1)	0.96	0.33
FCGR2C	-0.008	0.99	(0.98-1)	1.3	0.26
FCGR3A	6.5e-05	1	(1-1)	0.02	0.89
FCGR3B	0.0017	1	(0.99-1)	0.19	0.67
FCGRT	-0.00017	1	(1-1)	0.94	0.33
FCN1	-0.012	0.99	(0.97-1)	2.9	0.09
FCRL1	-0.04	0.96	(0.89-1)	1	0.32
FCRL2	-0.012	0.99	(0.96-1)	0.48	0.49
FCRL5	-0.0018	1	(0.99-1)	0.46	0.5
FCRLA	-0.0017	1	(0.99-1)	0.08	0.78
FDPS	-2e-05	1	(1-1)	0.03	0.87
FDX1	-0.0011	1	(1-1)	0.7	0.4
FEN1	0.00034	1	(1-1)	1.1	0.28
FERMT2	-0.00038	1	(1-1)	0.33	0.57
FEZ1	0.0031	1	(1-1)	1.4	0.25
FGD1	0.0032	1	(1-1)	5.2	0.023
FGD2	-0.0029	1	(0.99-1)	0.72	0.39
FGF18	0.053	1.1	(1-1.1)	3.9	0.048
FGF9	0.00064	1	(1-1)	0.46	0.5
FGL2	-0.0016	1	(1-1)	2.4	0.12
FGR	-0.004	1	(0.99-1)	2.1	0.15
FHIT	-0.0032	1	(0.99-1)	0.28	0.6
FHL1	-0.00081	1	(1-1)	0.77	0.38
FHL2	0.00022	1	(1-1)	1.2	0.26
FIG4	0.0022	1	(1-1)	1.4	0.24
FIGF	0.0062	1	(0.98-1)	0.27	0.6
FIS1	-5.2e-05	1	(1-1)	0.02	0.88
FKBP8	4.9e-06	1	(1-1)	0	0.95
FKBP9	-0.00015	1	(1-1)	0.39	0.53
FLI1	-0.0013	1	(1-1)	1.2	0.28
FLNC	0.00037	1	(1-1)	5	0.026
FLT3	-0.0021	1	(0.99-1)	0.44	0.51
FLT3LG	-0.0017	1	(0.99-1)	0.4	0.53
FMNL1	-6e-05	1	(1-1)	0.06	0.8
FMOD	-2.3e-05	1	(1-1)	0.03	0.87
FN1	-2.7e-07	1	(1-1)	0.02	0.89
FNBP1	-0.00068	1	(1-1)	1.8	0.18
FNBP4	-0.00063	1	(1-1)	0.97	0.32
FOLR2	0.0003	1	(1-1)	0.04	0.85
FOS	-0.00012	1	(1-1)	1.2	0.26
FOSL1	0.00041	1	(1-1)	4.9	0.027
FOXJ1	-0.00019	1	(1-1)	0.29	0.59
FOXM1	0.00035	1	(1-1)	1.2	0.28
FOXO1	-0.00018	1	(1-1)	0.06	0.81
FOXP1	-0.001	1	(1-1)	2.8	0.094
FOXP3	-0.013	0.99	(0.97-1)	1.3	0.25
FPR1	-0.00062	1	(0.99-1)	0.05	0.82
FPR3	-0.0013	1	(1-1)	0.52	0.47
FRG1B	7.1e-05	1	(1-1)	0	0.97
FRYL	-0.00055	1	(1-1)	0.49	0.49
FRZB	-0.0017	1	(1-1)	1.6	0.21
FTL	1.3e-07	1	(1-1)	0	0.99
FTSJ2	-0.002	1	(0.99-1)	1.3	0.26
FUBP1	-0.00019	1	(1-1)	0.1	0.75
FUBP3	3.4e-05	1	(1-1)	0	0.97
FUCA1	-4e-05	1	(1-1)	0.01	0.93
FUT3	0.00031	1	(1-1)	0.48	0.49
FUT4	-0.002	1	(1-1)	7.8	0.0053
FUT5	-0.0057	0.99	(0.89-1.1)	0.01	0.92
FYB	-0.0015	1	(1-1)	1.6	0.2
FYCO1	-0.0014	1	(1-1)	2.7	0.098
FYN	7.4e-05	1	(1-1)	0.04	0.84
FZD2	0.0003	1	(1-1)	0.05	0.83
FZR1	-0.0001	1	(1-1)	0.03	0.85
G0S2	0.0005	1	(1-1)	3	0.085
G6PC	-0.00021	1	(1-1)	0.34	0.56
GABARAP	0.0001	1	(1-1)	1.8	0.18
GABARAPL1	0.00014	1	(1-1)	0.61	0.43
GABBR1	-7.5e-05	1	(1-1)	0.06	0.81
GABRQ	0.099	1.1	(0.98-1.2)	2.8	0.094
GADD45A	-0.00037	1	(1-1)	0.77	0.38
GAGE2A	NA	NA	(NA-NA)	NA	NA
GALC	0.00019	1	(1-1)	0.09	0.76
GALNT10	0.00011	1	(1-1)	0.26	0.61
GALNT8	-0.019	0.98	(0.49-2)	0	0.96
GALT	-0.0011	1	(1-1)	1.4	0.24
GAS2	-0.00054	1	(0.99-1)	0.05	0.83
GAS7	-2.3e-05	1	(1-1)	0.09	0.77
GATA2	-0.0042	1	(0.99-1)	1.3	0.26
GATA3	0.00042	1	(1-1)	0.07	0.79
GATA6	-0.00071	1	(1-1)	1.6	0.21
GATM	-4e-05	1	(1-1)	0.53	0.47
GBP1	-0.00014	1	(1-1)	0.16	0.69
GBP2	-9e-05	1	(1-1)	0.39	0.53
GBP4	-0.00035	1	(1-1)	0.73	0.39
GBP6	0.08	1.1	(0.92-1.3)	0.96	0.33
GBP7	-0.0015	1	(0.99-1)	0.35	0.56
GCA	0.00024	1	(1-1)	0.1	0.76
GCNT1	0.0033	1	(1-1)	4.8	0.028
GDPD5	0.0002	1	(1-1)	0.11	0.74
GFI1	-0.0073	0.99	(0.98-1)	0.79	0.37
GFPT1	4e-06	1	(1-1)	0	0.98
GGH	0.0012	1	(1-1)	6.4	0.011
GGT1	-9.8e-06	1	(1-1)	0.01	0.91
GIMAP1	-0.0018	1	(0.99-1)	0.5	0.48
GIMAP4	-0.00052	1	(1-1)	0.51	0.48
GIMAP5	-0.00044	1	(1-1)	0.44	0.51
GIMAP6	-0.001	1	(1-1)	0.61	0.43
GIMAP7	-0.00091	1	(1-1)	0.5	0.48
GIMAP8	-0.00024	1	(1-1)	0.03	0.85
GINS1	0.00063	1	(1-1)	0.16	0.69
GINS2	0.0011	1	(1-1)	0.49	0.48
GIPC1	3.3e-05	1	(1-1)	0.06	0.8
GJB5	-0.0014	1	(1-1)	0.89	0.34
GLCE	0.00069	1	(1-1)	6.3	0.012
GLDC	-4.8e-06	1	(1-1)	0	0.99
GLIPR1	0.00049	1	(1-1)	4.8	0.028
GLRX	0.00075	1	(1-1)	2.3	0.13
GLRX3	-2.6e-05	1	(1-1)	0.01	0.94
GLS	-0.00015	1	(1-1)	0.34	0.56
GLTSCR2	-2.4e-05	1	(1-1)	0.26	0.61
GLUL	2.5e-05	1	(1-1)	0.66	0.42
GLYR1	0.0001	1	(1-1)	0.08	0.78
GM2A	-0.00047	1	(1-1)	1.6	0.21
GMFG	-0.001	1	(1-1)	0.39	0.53
GMIP	-0.0031	1	(0.99-1)	3.6	0.058
GMPR	0.0033	1	(1-1)	1.7	0.19
GNA11	-0.00075	1	(1-1)	0.27	0.6
GNA12	-0.00023	1	(1-1)	0.13	0.72
GNB2	-6.2e-06	1	(1-1)	0	0.97
GNG11	0.0012	1	(1-1)	1.6	0.2
GNG7	-0.001	1	(1-1)	1	0.31
GNLY	-0.0011	1	(1-1)	1.2	0.28
GNPTAB	3.6e-05	1	(1-1)	0	0.95
GOLGA5	0.00048	1	(1-1)	0.75	0.39
GOLGA8A	-3.8e-05	1	(1-1)	0.01	0.9
GP1BA	-0.0078	0.99	(0.98-1)	0.95	0.33
GP5	-0.2	0.82	(0.63-1.1)	2.3	0.13
GP9	-0.52	0.6	(0.13-2.7)	0.45	0.5
GPC4	0.00077	1	(1-1)	8.8	0.0031
GPD1	-0.001	1	(1-1)	1.5	0.23
GPLD1	0.0016	1	(1-1)	3.5	0.06
GPNMB	-0.00015	1	(1-1)	0.64	0.42
GPR116	7.1e-05	1	(1-1)	0.01	0.92
GPR124	-0.00012	1	(1-1)	0.08	0.78
GPR126	4.1e-05	1	(1-1)	0.26	0.61
GPR15	0.01	1	(0.74-1.4)	0	0.95
GPR162	0.0018	1	(0.98-1)	0.04	0.84
GPR171	-0.0056	0.99	(0.98-1)	0.84	0.36
GPR18	-0.038	0.96	(0.9-1)	1.2	0.27
GPR183	-0.0023	1	(0.99-1)	1.5	0.22
GPR27	-0.028	0.97	(0.93-1)	1.3	0.25
GPR35	0.00069	1	(1-1)	2.1	0.15
GPR44	-0.02	0.98	(0.9-1.1)	0.24	0.63
GPR56	7.7e-05	1	(1-1)	1.5	0.22
GPR65	-0.016	0.98	(0.96-1)	2.5	0.11
GPSM1	0.00058	1	(1-1)	0.43	0.51
GPSM2	0.00012	1	(1-1)	0.01	0.91
GPSM3	-0.00028	1	(1-1)	0.39	0.53
GPX1	-6.6e-05	1	(1-1)	0.17	0.68
GPX3	3.2e-05	1	(1-1)	0.19	0.67
GRAMD1B	-0.0014	1	(1-1)	2.5	0.11
GRAMD1C	-0.00031	1	(1-1)	0.12	0.73
GRB2	7.5e-05	1	(1-1)	0.08	0.77
GRINA	-0.00023	1	(1-1)	2.4	0.12
GRK5	-0.00081	1	(1-1)	0.3	0.58
GRK6	-0.00023	1	(1-1)	0.26	0.61
GRN	1.2e-05	1	(1-1)	0.03	0.86
GRP	0.00036	1	(0.99-1)	0	0.96
GSN	-2.1e-05	1	(1-1)	0.08	0.78
GSPT1	0.00031	1	(1-1)	0.64	0.42
GSTA4	0.0017	1	(1-1)	2.5	0.12
GSTCD	0.00014	1	(0.99-1)	0	0.96
GSTT1	7.7e-05	1	(1-1)	0.16	0.69
GSTT2	0.003	1	(1-1)	4.5	0.034
GSTZ1	0.00093	1	(1-1)	0.67	0.41
GTF3C1	0.00029	1	(1-1)	0.24	0.62
GTSE1	0.0016	1	(1-1)	1.4	0.24
GUCA1A	0.76	2.1	(0.96-4.7)	3.5	0.061
GUCY1B3	-0.00029	1	(1-1)	0.31	0.58
GUF1	0.00099	1	(1-1)	1.1	0.29
GUK1	0.00017	1	(1-1)	1.6	0.21
GYLTL1B	0.00048	1	(1-1)	0.77	0.38
GYPA	0.78	2.2	(0.29-17)	0.56	0.45
GYPB	NA	NA	(NA-NA)	NA	NA
GYPC	-5.8e-05	1	(1-1)	0.04	0.83
GZMA	-0.0021	1	(0.99-1)	1.1	0.3
GZMB	-0.0032	1	(0.99-1)	0.52	0.47
GZMH	0.0017	1	(1-1)	0.32	0.57
GZMK	-0.00033	1	(1-1)	0.12	0.73
GZMM	-0.0087	0.99	(0.97-1)	0.58	0.44
H2AFZ	0.00018	1	(1-1)	1.2	0.27
H3F3A	1.1e-05	1	(1-1)	0.01	0.91
HADH	0.00073	1	(1-1)	1.8	0.18
HADHB	0.0001	1	(1-1)	0.42	0.52
HAPLN1	-6.7e-05	1	(0.98-1)	0	0.99
HAS2	0.002	1	(1-1)	3.1	0.079
HAUS1	-0.0006	1	(0.99-1)	0.06	0.81
HBB	-0.0023	1	(0.99-1)	1.4	0.24
HBBP1	-36	2.3e-16	(0-Inf)	0	1
HBEGF	-0.0001	1	(1-1)	0.02	0.87
HBG1	-0.19	0.83	(0.45-1.5)	0.38	0.54
HCFC1R1	-5.6e-06	1	(1-1)	0	0.98
HCG18	0.0019	1	(1-1)	1.3	0.25
HCK	-0.0018	1	(1-1)	1.4	0.24
HCLS1	-0.00042	1	(1-1)	0.61	0.44
HCP5	-0.00029	1	(1-1)	0.74	0.39
HDAC5	-0.00032	1	(1-1)	0.5	0.48
HDC	0.003	1	(0.98-1)	0.09	0.77
HEBP2	0.0003	1	(1-1)	0.51	0.48
HECA	-0.00062	1	(1-1)	0.68	0.41
HECW2	-0.00093	1	(1-1)	0.25	0.62
HELLS	0.0063	1	(1-1)	1.5	0.22
HEPH	-0.0011	1	(1-1)	0.33	0.57
HERC5	-0.0018	1	(0.99-1)	0.74	0.39
HERC6	-0.0029	1	(0.99-1)	2	0.16
HERPUD1	-5.5e-05	1	(1-1)	0.1	0.75
HES1	7.3e-05	1	(1-1)	0.06	0.81
HEY1	0.00058	1	(1-1)	2.8	0.095
HHEX	-0.00037	1	(1-1)	0.93	0.33
HIF3A	0.003	1	(1-1)	2.3	0.13
HIST1H1C	1.6e-06	1	(1-1)	0	0.99
HIST1H2BC	-0.0022	1	(0.99-1)	0.81	0.37
HIST1H2BK	-0.00012	1	(1-1)	0.42	0.52
HIST1H2BO	-0.0087	0.99	(0.96-1)	0.28	0.6
HIST1H4K	-0.66	0.52	(0.13-2.1)	0.85	0.36
HJURP	0.0021	1	(1-1)	3.8	0.051
HLAA	-3.9e-06	1	(1-1)	0.15	0.7
HLAB	-4.1e-07	1	(1-1)	0	0.96
HLAC	-3.9e-06	1	(1-1)	0.05	0.82
HLADMA	-0.00019	1	(1-1)	0.54	0.46
HLADMB	-0.00046	1	(1-1)	1.2	0.28
HLADOA	-0.00071	1	(1-1)	1	0.32
HLADOB	-0.0013	1	(0.99-1)	0.34	0.56
HLADPA1	-9.9e-05	1	(1-1)	1.2	0.28
HLADPB1	-0.00012	1	(1-1)	1	0.31
HLADPB2	-0.16	0.85	(0.73-0.99)	4.1	0.043
HLADQA1	-0.00019	1	(1-1)	0.51	0.48
HLADQA2	-0.0011	1	(1-1)	1.8	0.18
HLADQB1	0.0002	1	(1-1)	1.2	0.28
HLADQB2	0.00021	1	(1-1)	0.18	0.67
HLADRA	-5.1e-05	1	(1-1)	1.5	0.22
HLADRB1	-2.2e-05	1	(1-1)	0.14	0.7
HLADRB5	0.00016	1	(1-1)	1.5	0.22
HLADRB6	-0.0013	1	(1-1)	1.6	0.2
HLAE	-5.5e-05	1	(1-1)	1.1	0.29
HLAF	-0.00018	1	(1-1)	1.8	0.18
HLAG	-0.00087	1	(1-1)	0.27	0.61
HLAJ	-0.0097	0.99	(0.96-1)	0.49	0.48
HLX	-0.00037	1	(1-1)	0.06	0.8
HMBOX1	-0.00038	1	(0.99-1)	0	0.95
HMGA1	0.00011	1	(1-1)	4.4	0.036
HMGB1	0.00011	1	(1-1)	0.38	0.54
HMGCL	8.9e-05	1	(1-1)	0.02	0.88
HMGCS1	0.00015	1	(1-1)	2.7	0.098
HMGN2	3.9e-05	1	(1-1)	0.1	0.75
HMHA1	-0.00026	1	(1-1)	0.31	0.58
HMMR	0.0024	1	(1-1)	3.8	0.05
HN1L	7e-06	1	(1-1)	0	0.96
HNRNPA2B1	6.1e-06	1	(1-1)	0	0.95
HNRNPH2	0.00048	1	(1-1)	0.73	0.39
HNRNPR	0.00026	1	(1-1)	0.17	0.68
HOMER1	-0.00064	1	(0.99-1)	0.02	0.88
HOXB13	0.004	1	(1-1)	6	0.014
HOXB2	-0.00065	1	(0.99-1)	0.08	0.78
HPCA	-0.033	0.97	(0.92-1)	1.3	0.25
HPCAL1	0.00014	1	(1-1)	0.11	0.74
HPGD	-0.00022	1	(1-1)	0.29	0.59
HPGDS	-0.0058	0.99	(0.97-1)	0.22	0.64
HPSE	0.00066	1	(0.99-1)	0.01	0.92
HRAS	6.8e-05	1	(1-1)	0.01	0.92
HRH4	0.011	1	(0.77-1.3)	0.01	0.94
HRK	-0.083	0.92	(0.73-1.2)	0.51	0.48
HS3ST2	-0.00046	1	(1-1)	0.15	0.7
HSBP1	2e-05	1	(1-1)	0	0.95
HSD11B1	6.9e-05	1	(1-1)	0.1	0.75
HSPA1A	7.8e-06	1	(1-1)	0.11	0.74
HSPA1B	5.1e-05	1	(1-1)	0.12	0.73
HSPA1L	-0.0035	1	(0.98-1)	0.15	0.7
HSPA4L	0.00071	1	(1-1)	0.26	0.61
HSPA5	2.8e-05	1	(1-1)	0.8	0.37
HSPB11	-0.0013	1	(1-1)	0.91	0.34
HSPG2	-9.1e-06	1	(1-1)	0.02	0.89
HTR5A	-55	2.1e-24	(0-Inf)	0	1
HUWE1	-3.5e-05	1	(1-1)	0.04	0.84
HVCN1	-0.0024	1	(0.99-1)	0.29	0.59
HYLS1	0.0026	1	(0.99-1)	0.3	0.59
IARS2	0.0001	1	(1-1)	0.73	0.39
ICA1	-9e-06	1	(1-1)	0	0.99
ICAM1	-0.00013	1	(1-1)	1.4	0.24
ICAM2	-0.0011	1	(1-1)	0.81	0.37
ICAM3	-0.00075	1	(1-1)	0.36	0.55
ICOS	-0.023	0.98	(0.95-1)	1.9	0.17
ID2	-0.00029	1	(1-1)	2.9	0.089
ID3	0.00011	1	(1-1)	0.08	0.77
IDH2	5.6e-06	1	(1-1)	0	0.95
IDI1	0.00033	1	(1-1)	0.42	0.52
IDO1	-0.0018	1	(1-1)	1.2	0.27
IFFO1	-0.00062	1	(1-1)	0.29	0.59
IFI16	-0.00016	1	(1-1)	0.61	0.44
IFI27	-3.5e-05	1	(1-1)	0.19	0.66
IFI30	-0.0002	1	(1-1)	1.2	0.28
IFI35	-0.00065	1	(1-1)	0.98	0.32
IFI44	-0.0015	1	(1-1)	1.7	0.19
IFI44L	-0.0032	1	(0.99-1)	3.2	0.072
IFI6	-0.00027	1	(1-1)	1.8	0.17
IFIH1	-0.00095	1	(1-1)	1.4	0.23
IFIT1	-0.0012	1	(1-1)	2.4	0.12
IFIT2	-0.00032	1	(1-1)	1.4	0.23
IFIT3	-0.00047	1	(1-1)	1.9	0.17
IFIT5	-0.0024	1	(1-1)	5.4	0.02
IFITM1	3.8e-05	1	(1-1)	0.05	0.82
IFITM2	-4e-07	1	(1-1)	0	1
IFITM3	-2e-05	1	(1-1)	0.73	0.39
IFNAR2	-0.0013	1	(1-1)	1.2	0.26
IFNB1	-0.78	0.46	(0.14-1.5)	1.7	0.19
IFNG	-0.034	0.97	(0.89-1.1)	0.56	0.46
IFNGR2	-0.00053	1	(1-1)	1.3	0.25
IFRD1	1.6e-05	1	(1-1)	0	0.99
IFRD2	0.0017	1	(1-1)	3.7	0.056
IGBP1	0.00028	1	(1-1)	0.52	0.47
IGF2R	0.00014	1	(1-1)	0.61	0.43
IGFBP2	6.2e-05	1	(1-1)	0.32	0.57
IGFBP3	9.6e-06	1	(1-1)	0.02	0.88
IGFBP4	-3.4e-06	1	(1-1)	0.01	0.94
IGFBP5	8.7e-07	1	(1-1)	0	0.98
IGFBP6	0.0012	1	(1-1)	1.4	0.23
IGJ	-3.9e-05	1	(1-1)	0.08	0.77
IGLL1	-0.099	0.91	(0.57-1.4)	0.18	0.67
IGSF6	-0.0071	0.99	(0.98-1)	1.7	0.19
IKBKE	-0.00033	1	(1-1)	0.16	0.69
IKBKG	0.00014	1	(1-1)	0.04	0.84
IKZF1	-0.002	1	(0.99-1)	1.5	0.22
IL10RA	-0.0013	1	(1-1)	1.5	0.23
IL11	0.011	1	(1-1)	1.9	0.17
IL11RA	0.00045	1	(1-1)	0.99	0.32
IL12A	0.032	1	(0.99-1.1)	2.8	0.095
IL12B	-0.21	0.81	(0.61-1.1)	2.2	0.13
IL12RB1	-0.0039	1	(0.99-1)	0.62	0.43
IL12RB2	-0.032	0.97	(0.91-1)	0.93	0.33
IL13	-0.038	0.96	(0.7-1.3)	0.06	0.81
IL13RA1	0.00013	1	(1-1)	0.23	0.63
IL13RA2	-0.0025	1	(0.99-1)	0.16	0.69
IL15	-0.00083	1	(1-1)	0.31	0.58
IL15RA	-0.00033	1	(1-1)	0.36	0.55
IL16	-0.0018	1	(1-1)	1.5	0.22
IL17A	-35	9.3e-16	(0-Inf)	0	1
IL17RA	-0.001	1	(1-1)	0.29	0.59
IL18	-5e-05	1	(1-1)	0.32	0.57
IL18BP	-0.0009	1	(1-1)	0.8	0.37
IL18R1	-0.0051	0.99	(0.99-1)	1.2	0.27
IL18RAP	-0.022	0.98	(0.94-1)	1.5	0.23
IL1A	-0.0039	1	(0.98-1)	0.14	0.71
IL1B	-0.0039	1	(0.99-1)	0.68	0.41
IL1R1	-0.00017	1	(1-1)	0.47	0.49
IL1R2	-0.00079	1	(1-1)	0.69	0.41
IL1RN	-9.4e-05	1	(1-1)	0.16	0.69
IL2	-0.56	0.57	(0.23-1.4)	1.4	0.23
IL21R	-0.0075	0.99	(0.98-1)	1.2	0.27
IL22	-2	0.14	(0.0016-11)	0.77	0.38
IL23A	0.0017	1	(1-1)	0.64	0.42
IL26	-0.62	0.54	(0.22-1.3)	1.9	0.17
IL27RA	-0.00052	1	(1-1)	0.61	0.44
IL2RA	2.3e-05	1	(0.99-1)	0	1
IL2RB	-0.0032	1	(0.99-1)	3.1	0.078
IL2RG	-0.00043	1	(1-1)	0.95	0.33
IL3	0.08	1.1	(0.12-9.8)	0.01	0.94
IL32	-4.5e-05	1	(1-1)	0.83	0.36
IL3RA	-0.0012	1	(0.99-1)	0.24	0.62
IL4	-0.93	0.39	(0.034-4.6)	0.56	0.46
IL4R	-9.6e-05	1	(1-1)	0.11	0.74
IL5	-2.2	0.11	(0.007-1.6)	2.6	0.11
IL5RA	0.022	1	(0.88-1.2)	0.08	0.77
IL6	-0.0014	1	(0.99-1)	0.42	0.52
IL6R	0.00027	1	(1-1)	0.18	0.67
IL6ST	-0.00041	1	(1-1)	2.4	0.13
IL7	-0.0024	1	(0.99-1)	0.19	0.66
IL7R	-0.003	1	(0.99-1)	1.5	0.23
IL8	7e-06	1	(1-1)	0.01	0.93
IL9R	-0.085	0.92	(0.81-1)	1.7	0.19
IMP4	-9.1e-05	1	(1-1)	0.01	0.93
IMPA2	2.2e-05	1	(1-1)	0	0.98
INHBA	-0.0015	1	(0.99-1)	0.69	0.41
INHBB	-0.00058	1	(1-1)	1.9	0.17
INPP4B	0.0018	1	(1-1)	3.2	0.075
INPP5A	0.0011	1	(1-1)	0.88	0.35
INPP5D	-0.00033	1	(1-1)	0.37	0.54
INPPL1	-8.2e-05	1	(1-1)	0.03	0.86
INSIG1	0.00023	1	(1-1)	2.9	0.091
INSIG2	-0.00037	1	(1-1)	0.59	0.44
IPCEF1	-0.0038	1	(0.99-1)	0.8	0.37
IPO4	-0.00057	1	(1-1)	1.3	0.26
IQSEC1	-0.00017	1	(1-1)	0.2	0.66
IRF1	-0.00035	1	(1-1)	1.5	0.22
IRF3	-0.00049	1	(1-1)	1.1	0.29
IRF4	-0.0045	1	(0.99-1)	0.96	0.33
IRF5	-0.0024	1	(0.99-1)	2.6	0.1
IRF6	-4.9e-05	1	(1-1)	0.02	0.88
IRF7	-0.0012	1	(1-1)	3	0.082
IRF8	-0.0005	1	(1-1)	0.96	0.33
IRF9	-0.00055	1	(1-1)	2.8	0.094
IRGM	0.14	1.2	(0.79-1.7)	0.54	0.46
IRS1	0.00089	1	(1-1)	4.8	0.028
ISCU	7e-05	1	(1-1)	0.05	0.82
ISG15	-0.0008	1	(1-1)	2.2	0.14
ISG20	-8.7e-05	1	(1-1)	0.08	0.78
ITGA1	-6.5e-05	1	(1-1)	0.03	0.87
ITGA2	-0.00012	1	(1-1)	0.38	0.54
ITGA2B	-0.002	1	(0.98-1)	0.04	0.84
ITGA3	-3.1e-06	1	(1-1)	0.01	0.94
ITGA4	-0.0027	1	(0.99-1)	2.5	0.12
ITGA5	9.2e-05	1	(1-1)	4.3	0.037
ITGA6	5.1e-05	1	(1-1)	0.07	0.79
ITGA9	-0.0023	1	(0.99-1)	0.51	0.47
ITGAL	-0.0012	1	(1-1)	1.4	0.25
ITGAM	-0.00073	1	(1-1)	1	0.31
ITGB2	-0.00035	1	(1-1)	1.8	0.19
ITGB3	0.0024	1	(1-1)	2.4	0.12
ITGB5	-3e-05	1	(1-1)	0.26	0.61
ITGB7	-0.0022	1	(0.99-1)	0.85	0.36
ITGB8	-0.00026	1	(1-1)	0.95	0.33
ITK	-0.003	1	(0.99-1)	1.2	0.28
ITM2A	-0.00065	1	(1-1)	0.36	0.55
ITM2B	4.1e-05	1	(1-1)	0.45	0.5
ITM2C	-1.3e-05	1	(1-1)	0	0.95
ITPKB	-0.00035	1	(1-1)	0.32	0.57
ITPR1	-7.2e-05	1	(1-1)	0.13	0.72
JAG1	4.8e-05	1	(1-1)	0.22	0.64
JAK1	-0.00013	1	(1-1)	1.6	0.21
JAK2	6.3e-05	1	(1-1)	0	0.96
JAK3	-0.00073	1	(1-1)	0.42	0.52
JAKMIP1	-0.001	1	(0.98-1)	0.01	0.93
JAKMIP3	0.0032	1	(1-1)	2.3	0.13
JAM2	0.0037	1	(1-1)	0.87	0.35
JAM3	-0.00087	1	(1-1)	0.44	0.51
JAZF1	-0.0016	1	(1-1)	2.6	0.11
JUN	-0.00039	1	(1-1)	3.6	0.058
JUNB	-6.8e-05	1	(1-1)	0.6	0.44
JUP	-5.9e-06	1	(1-1)	0.02	0.9
KAL1	0.00074	1	(1-1)	0.17	0.68
KANK2	6.8e-05	1	(1-1)	0.11	0.74
KAT2B	-0.0018	1	(1-1)	1.8	0.18
KBTBD11	-0.0001	1	(1-1)	0.01	0.9
KBTBD2	-0.0017	1	(1-1)	2	0.15
KCNAB2	-0.00069	1	(1-1)	0.53	0.47
KCNE3	0.00061	1	(1-1)	0.66	0.42
KCNH2	0.0016	1	(1-1)	2.9	0.09
KCNJ15	0.00048	1	(1-1)	4.7	0.03
KCNJ2	0.0017	1	(1-1)	3.8	0.051
KCNK5	-7e-05	1	(1-1)	0.2	0.66
KCTD1	0.00025	1	(1-1)	0.02	0.9
KDELR3	6.9e-05	1	(1-1)	0.02	0.87
KDM4B	0.00055	1	(1-1)	0.41	0.52
KDR	-0.00032	1	(1-1)	0.15	0.7
KIAA0090	0.0012	1	(1-1)	2.1	0.15
KIAA0125	-0.0091	0.99	(0.97-1)	0.86	0.35
KIAA0226	-0.00092	1	(1-1)	0.7	0.4
KIAA0895	-0.00042	1	(1-1)	0.07	0.79
KIAA1109	-0.00026	1	(1-1)	0.27	0.6
KIAA1324	0.00038	1	(1-1)	1	0.31
KIAA1751	-0.028	0.97	(0.9-1)	0.55	0.46
KIF11	0.00096	1	(1-1)	0.88	0.35
KIF14	0.0022	1	(1-1)	1.4	0.24
KIF15	0.0067	1	(1-1)	3.1	0.077
KIF18A	0.0013	1	(0.99-1)	0.15	0.7
KIF21B	0.00011	1	(1-1)	0.04	0.85
KIF23	0.0022	1	(1-1)	3.4	0.065
KIF2A	-0.002	1	(0.99-1)	1.4	0.23
KIF2C	0.00064	1	(1-1)	0.63	0.43
KIF4A	0.0014	1	(1-1)	2.2	0.14
KIR2DL3	-0.027	0.97	(0.9-1.1)	0.41	0.52
KIR2DL4	-0.068	0.93	(0.85-1)	2.1	0.14
KIR3DL1	-0.14	0.87	(0.72-1.1)	1.9	0.17
KIR3DL2	-0.032	0.97	(0.79-1.2)	0.1	0.75
KIR3DL3	-0.22	0.8	(0.4-1.6)	0.39	0.53
KIT	0.00085	1	(1-1)	3.1	0.079
KITLG	-0.00015	1	(1-1)	0.03	0.87
KLF1	-0.29	0.75	(0.48-1.2)	1.7	0.2
KLF12	-0.0014	1	(1-1)	0.82	0.36
KLF9	-2.4e-05	1	(1-1)	0.02	0.9
KLHL12	2.4e-06	1	(1-1)	0	1
KLHL14	-0.0013	1	(0.99-1)	0.07	0.78
KLHL5	2.2e-05	1	(1-1)	0	0.95
KLRB1	-0.011	0.99	(0.97-1)	2.5	0.12
KLRC1	-0.051	0.95	(0.89-1)	2.1	0.15
KLRC3	-0.023	0.98	(0.92-1)	0.52	0.47
KLRC4	-0.59	0.56	(0.31-1)	3.8	0.051
KLRD1	-0.0094	0.99	(0.97-1)	0.74	0.39
KLRF1	-0.041	0.96	(0.83-1.1)	0.33	0.56
KLRG1	-0.0053	0.99	(0.98-1)	0.4	0.52
KLRK1	-0.0014	1	(0.99-1)	0.38	0.54
KRR1	-0.0025	1	(0.99-1)	2	0.16
KRT34	-0.0071	0.99	(0.88-1.1)	0.01	0.91
KRT6A	0.0019	1	(1-1)	1.6	0.2
KRT6B	0.00012	1	(1-1)	4	0.046
KRT6C	-0.00013	1	(1-1)	0.15	0.7
KRT8	5.1e-06	1	(1-1)	0.68	0.41
KRTAP59	0.017	1	(0.94-1.1)	0.19	0.66
KYNU	0.001	1	(1-1)	6.6	0.01
L3MBTL4	-0.00071	1	(1-1)	0.12	0.73
LAG3	0.0003	1	(1-1)	0.05	0.82
LAIR1	-0.001	1	(1-1)	0.79	0.37
LAIR2	-0.038	0.96	(0.88-1.1)	0.64	0.42
LAMA3	-8.8e-05	1	(1-1)	0.22	0.64
LAMA4	0.00051	1	(1-1)	2.7	0.1
LAMB1	5.8e-05	1	(1-1)	0.44	0.51
LAMC1	-2.9e-05	1	(1-1)	0.36	0.55
LAMC2	4.9e-06	1	(1-1)	0.01	0.92
LAMP2	-4.5e-05	1	(1-1)	0.46	0.5
LAMP3	-0.0036	1	(0.99-1)	2.9	0.091
LAP3	-0.0007	1	(1-1)	3	0.082
LAPTM5	-0.00019	1	(1-1)	1.2	0.28
LAT	-0.00015	1	(1-1)	0.12	0.73
LAT2	-0.00039	1	(1-1)	1	0.31
LAX1	-0.007	0.99	(0.98-1)	1.3	0.26
LCK	-0.00031	1	(1-1)	0.39	0.53
LCP1	-4.4e-05	1	(1-1)	0.3	0.58
LCP2	-0.0015	1	(1-1)	1.4	0.23
LDB1	-7e-05	1	(1-1)	0.02	0.88
LDB2	0.00026	1	(1-1)	0.02	0.9
LDB3	0.0018	1	(0.98-1)	0.02	0.88
LDHB	4.2e-05	1	(1-1)	1	0.32
LDLR	-9.6e-05	1	(1-1)	0.49	0.49
LECT2	-0.0011	1	(1-1)	0.34	0.56
LEF1	-0.00052	1	(1-1)	0.29	0.59
LEP	0.29	1.3	(0.88-2)	1.8	0.17
LEPR	-0.00047	1	(1-1)	0.61	0.43
LEPROT	-0.0006	1	(1-1)	2	0.15
LEPROTL1	0.00023	1	(1-1)	0.41	0.52
LETMD1	0.00025	1	(1-1)	0.2	0.65
LGALS2	-0.003	1	(0.99-1)	1.1	0.29
LGALS3	-4.8e-05	1	(1-1)	0.34	0.56
LGALS3BP	-1.1e-05	1	(1-1)	0.5	0.48
LGALS9	-0.00016	1	(1-1)	1.3	0.26
LHFP	-9.4e-05	1	(1-1)	0.02	0.9
LHFPL2	-0.0021	1	(1-1)	3.2	0.072
LILRA2	-0.019	0.98	(0.95-1)	1.7	0.2
LILRA4	-0.014	0.99	(0.95-1)	0.63	0.43
LILRA6	-0.0048	1	(0.98-1)	0.34	0.56
LILRB1	-0.0076	0.99	(0.98-1)	2.1	0.15
LILRB2	-0.003	1	(0.99-1)	0.49	0.49
LILRB3	0.0011	1	(0.99-1)	0.03	0.86
LILRB4	-0.0012	1	(1-1)	0.38	0.54
LIMA1	0.00015	1	(1-1)	0.32	0.57
LIMD2	-0.00036	1	(1-1)	0.23	0.63
LIME1	-0.00021	1	(1-1)	0.13	0.71
LIMK2	-0.00014	1	(1-1)	0.15	0.7
LINGO2	0.16	1.2	(0.95-1.4)	2.2	0.14
LIPA	-0.00037	1	(1-1)	2.7	0.1
LMAN2L	0.00041	1	(1-1)	0.09	0.76
LMNB1	0.00025	1	(1-1)	0.24	0.62
LMNB2	0.00068	1	(1-1)	4.5	0.034
LMO2	0.00087	1	(1-1)	0.55	0.46
LOC389332	-0.00061	1	(1-1)	1.6	0.21
LOC401431	3.8e-05	1	(0.99-1)	0	1
LOC728392	-0.0023	1	(0.99-1)	0.56	0.45
LOC96610	-5.7e-06	1	(1-1)	0.39	0.53
LOXL2	0.00044	1	(1-1)	1.2	0.27
LPAR2	-0.0005	1	(1-1)	1	0.31
LPAR6	1.1e-05	1	(1-1)	0	0.99
LPCAT4	-2.9e-05	1	(1-1)	0	0.97
LPGAT1	-5.1e-05	1	(1-1)	0.54	0.46
LPIN1	-0.0011	1	(1-1)	0.96	0.33
LPIN2	0.00016	1	(1-1)	2.1	0.15
LPL	-0.00016	1	(0.99-1)	0	0.98
LPXN	-0.0006	1	(1-1)	0.48	0.49
LRBA	-0.00042	1	(1-1)	1.7	0.2
LRCH4	-0.00039	1	(1-1)	0.93	0.33
LRIG1	0.00017	1	(1-1)	0.17	0.68
LRIG2	-0.0021	1	(0.99-1)	0.34	0.56
LRMP	-0.0049	1	(0.98-1)	0.5	0.48
LRP1	-5.1e-05	1	(1-1)	0.25	0.61
LRP5L	-0.002	1	(0.99-1)	0.42	0.52
LRP8	0.0016	1	(1-1)	3.6	0.056
LRRC17	-0.0019	1	(0.99-1)	0.31	0.58
LRRC2	0.00049	1	(1-1)	0.04	0.84
LRRC32	-1.2e-05	1	(1-1)	0	0.97
LRRC40	-0.0011	1	(0.99-1)	0.2	0.65
LRRK2	-0.00067	1	(1-1)	1.2	0.28
LRRN3	-0.029	0.97	(0.93-1)	1.5	0.22
LSM3	-0.00042	1	(1-1)	0.09	0.76
LSM4	2e-05	1	(1-1)	0.02	0.89
LSP1	-0.00094	1	(1-1)	2	0.16
LSS	0.00024	1	(1-1)	0.2	0.66
LST1	-0.0036	1	(0.99-1)	1.4	0.23
LTA	-0.036	0.97	(0.91-1)	1.2	0.27
LTB	-0.00022	1	(1-1)	0.37	0.54
LTBP2	1.9e-05	1	(1-1)	0.02	0.88
LTK	0.0012	1	(1-1)	0.34	0.56
LUM	-2.9e-05	1	(1-1)	0.1	0.75
LY75	-5.2e-05	1	(1-1)	0.01	0.93
LY86	-0.0051	0.99	(0.99-1)	1.2	0.27
LY9	-0.0064	0.99	(0.98-1)	0.86	0.35
LYAR	0.0029	1	(1-1)	3.9	0.047
LYL1	-0.0015	1	(0.99-1)	0.21	0.65
LYN	-0.0013	1	(1-1)	2.8	0.097
LYVE1	-0.0025	1	(0.99-1)	0.33	0.57
LYZ	1.9e-05	1	(1-1)	0.11	0.74
MAD2L1	0.0024	1	(1-1)	3.2	0.076
MAD2L1BP	-4.1e-05	1	(1-1)	0.01	0.93
MADD	-0.00044	1	(1-1)	0.43	0.51
MAF	-0.00047	1	(1-1)	0.82	0.37
MAFB	0.00053	1	(1-1)	0.55	0.46
MAFF	4.6e-05	1	(1-1)	0.02	0.89
MAGEB4	NA	NA	(NA-NA)	NA	NA
MAGED1	9.3e-05	1	(1-1)	0.6	0.44
MAGEH1	-0.00016	1	(1-1)	0.16	0.69
MAGOHB	-0.00027	1	(1-1)	0.03	0.87
MAL	-0.0015	1	(0.99-1)	0.34	0.56
MALAT1	-0.00021	1	(1-1)	0.82	0.37
MAN1A1	0.00033	1	(1-1)	0.39	0.53
MAN1C1	-0.0029	1	(0.99-1)	1.2	0.28
MAN2B1	-0.00024	1	(1-1)	1	0.31
MAOB	2.8e-05	1	(1-1)	0.15	0.7
MAP1A	-8.3e-05	1	(1-1)	0	0.97
MAP1B	0.00014	1	(1-1)	0.19	0.66
MAP2K1	0.00012	1	(1-1)	0.04	0.84
MAP2K3	0.00014	1	(1-1)	0.19	0.67
MAP2K6	0.002	1	(1-1)	0.7	0.4
MAP3K1	-0.00087	1	(1-1)	4.3	0.038
MAP3K10	-0.0037	1	(0.99-1)	3.2	0.072
MAP3K14	-0.00038	1	(1-1)	0.88	0.35
MAP3K8	-0.0026	1	(0.99-1)	0.91	0.34
MAP4	-0.00014	1	(1-1)	0.87	0.35
MAP4K1	-0.003	1	(0.99-1)	0.94	0.33
MAP4K3	0.0003	1	(1-1)	0.82	0.37
MAP4K4	0.00012	1	(1-1)	0.82	0.37
MAP7D1	1.6e-05	1	(1-1)	0	0.95
MAPK1	-3.6e-05	1	(1-1)	0.01	0.91
MAPK14	0.001	1	(1-1)	1.7	0.2
MAPK3	-0.00029	1	(1-1)	0.37	0.54
MAPK6	0.00015	1	(1-1)	0.08	0.78
MAPK8	-0.0012	1	(0.99-1)	0.21	0.65
MAPK9	-0.00017	1	(1-1)	0.03	0.85
MAPKAPK5	0.0033	1	(1-1)	1.8	0.18
MAPRE1	-0.00029	1	(1-1)	0.55	0.46
MAPRE3	0.00037	1	(1-1)	0.08	0.77
MARCKS	0.00023	1	(1-1)	1.6	0.21
MARCKSL1	-2.5e-06	1	(1-1)	0	0.97
MARCO	-0.0042	1	(0.99-1)	1.6	0.21
MARVELD2	-0.001	1	(1-1)	1.6	0.2
MAST3	-0.00074	1	(1-1)	0.59	0.44
MAT2B	-6.5e-05	1	(1-1)	0.01	0.91
MATK	-0.0099	0.99	(0.98-1)	1.7	0.19
MATN1	-0.082	0.92	(0.71-1.2)	0.36	0.55
MATN2	-0.00075	1	(1-1)	1.9	0.17
MB	0.0015	1	(0.99-1)	0.16	0.69
MBOAT2	0.00093	1	(1-1)	0.47	0.49
MBP	-0.0015	1	(1-1)	3.1	0.079
MCM10	0.0042	1	(0.99-1)	0.74	0.39
MCM3	0.00029	1	(1-1)	1.5	0.22
MCM3AP	-0.00035	1	(1-1)	0.63	0.43
MCM4	2.2e-05	1	(1-1)	0	0.95
MCM5	-0.00017	1	(1-1)	0.2	0.66
MCM7	2.9e-05	1	(1-1)	0.01	0.92
MCTP2	8.8e-05	1	(1-1)	0.01	0.93
MCTS1	0.0006	1	(1-1)	0.36	0.55
ME1	0.00054	1	(1-1)	3.9	0.047
MECOM	0.00078	1	(1-1)	2.2	0.14
MED28	-0.0018	1	(0.99-1)	0.71	0.4
MEF2C	-0.00097	1	(1-1)	0.76	0.38
MEF2D	0.00012	1	(1-1)	0.24	0.62
MEFV	-0.036	0.96	(0.88-1.1)	0.61	0.43
MEGF9	4.8e-05	1	(1-1)	0.02	0.88
MELK	0.0041	1	(1-1)	6	0.015
MEN1	0.00049	1	(1-1)	0.31	0.58
MEOX1	-0.0017	1	(0.99-1)	0.2	0.66
MERTK	-0.0018	1	(0.99-1)	0.37	0.54
MET	-0.00015	1	(1-1)	0.68	0.41
MFGE8	6.1e-05	1	(1-1)	0.05	0.82
MFNG	-0.00063	1	(1-1)	0.45	0.5
MFSD1	-0.0001	1	(1-1)	0.02	0.88
MFSD11	0.0051	1	(1-1)	3.2	0.074
MGAM	0.033	1	(0.99-1.1)	2.5	0.11
MGAT4A	-0.00073	1	(1-1)	1.2	0.27
MGC29506	-0.00044	1	(1-1)	0.69	0.41
MICAL2	0.00031	1	(1-1)	2.3	0.13
MICAL3	-0.00093	1	(1-1)	4.6	0.031
MICB	-0.0024	1	(0.99-1)	0.41	0.52
MIIP	-0.00069	1	(1-1)	0.38	0.54
MKI67	0.00043	1	(1-1)	2.4	0.12
MKKS	3.8e-05	1	(1-1)	0.06	0.8
MKL2	-0.00066	1	(1-1)	0.94	0.33
MKRN1	0.00018	1	(1-1)	0.12	0.73
MLF1IP	0.0032	1	(1-1)	2.8	0.092
MLL	-0.001	1	(1-1)	4.4	0.037
MLLT3	-0.0014	1	(1-1)	2.8	0.091
MLPH	0.0002	1	(1-1)	1.4	0.25
MME	-0.00019	1	(1-1)	0.16	0.68
MMP1	-0.00026	1	(1-1)	0.04	0.85
MMP11	5.4e-05	1	(1-1)	1.2	0.26
MMP12	-0.0001	1	(1-1)	0.03	0.86
MMP14	-1.6e-05	1	(1-1)	0.05	0.82
MMP17	0.0082	1	(1-1)	1.7	0.2
MMP19	-0.0004	1	(1-1)	0.34	0.56
MMP2	3.2e-05	1	(1-1)	0.08	0.78
MMP3	-0.013	0.99	(0.94-1)	0.33	0.57
MMP9	-0.00019	1	(1-1)	1	0.32
MNAT1	0.0091	1	(1-1)	6.9	0.0087
MNDA	-0.0043	1	(0.99-1)	1.8	0.18
MOG	-0.0041	1	(0.49-2)	0	0.99
MOSPD1	0.0024	1	(1-1)	0.56	0.46
MOXD1	0.00019	1	(1-1)	0.04	0.84
MPO	-0.018	0.98	(0.9-1.1)	0.15	0.7
MPP1	-0.00013	1	(1-1)	0.05	0.82
MPP7	-0.00087	1	(1-1)	0.36	0.55
MPPED1	-0.0024	1	(0.98-1)	0.07	0.79
MRC1	0.00036	1	(1-1)	4.4	0.035
MRC2	0.0001	1	(1-1)	0.09	0.76
MRPL12	0.00022	1	(1-1)	1.2	0.28
MRPL27	0.00034	1	(1-1)	0.61	0.44
MRPL37	-3.9e-05	1	(1-1)	0.02	0.88
MRPS16	6.8e-05	1	(1-1)	0.03	0.86
MRPS28	0.0012	1	(1-1)	0.18	0.67
MRPS6	6.2e-05	1	(1-1)	0	0.96
MRTO4	0.0017	1	(1-1)	3.5	0.061
MS4A1	-0.0024	1	(0.99-1)	0.79	0.37
MS4A2	0.0058	1	(0.99-1)	0.64	0.42
MS4A4A	0.0018	1	(1-1)	0.63	0.43
MS4A6A	-0.00035	1	(1-1)	0.14	0.71
MS4A7	-0.0014	1	(1-1)	0.81	0.37
MSL3	-0.00025	1	(1-1)	0.07	0.79
MSMB	0.2	1.2	(1.1-1.4)	8.4	0.0038
MSN	3.9e-05	1	(1-1)	0.38	0.54
MSR1	-0.0014	1	(1-1)	1.1	0.3
MSRA	0.00079	1	(1-1)	0.13	0.72
MT1F	-3.6e-06	1	(1-1)	0	0.99
MT3	0.037	1	(1-1.1)	3.7	0.056
MTA1	0.00092	1	(1-1)	1.7	0.19
MTERFD2	0.0015	1	(1-1)	0.46	0.5
MTFR1	1.1e-05	1	(1-1)	0	0.99
MTHFD1	0.00031	1	(1-1)	0.79	0.38
MTSS1	-0.00043	1	(1-1)	0.7	0.4
MTUS1	0.00017	1	(1-1)	1.4	0.25
MTX1	0.00015	1	(1-1)	0.12	0.72
MUC4	0.00062	1	(1-1)	3.4	0.064
MUC5B	2.2e-05	1	(1-1)	3	0.082
MUM1L1	0.00029	1	(1-1)	0.19	0.66
MUS81	-0.001	1	(1-1)	0.48	0.49
MVD	-1e-05	1	(1-1)	0	0.99
MX1	-0.00043	1	(1-1)	2.5	0.11
MX2	-0.00098	1	(1-1)	1.7	0.2
MXD1	-0.0012	1	(1-1)	0.98	0.32
MXI1	0.00063	1	(1-1)	0.56	0.46
MXRA7	-0.00018	1	(1-1)	0.4	0.53
MYADM	4e-05	1	(1-1)	0.13	0.72
MYBL1	0.00017	1	(1-1)	0.01	0.91
MYBL2	8e-05	1	(1-1)	0.03	0.86
MYCBP	0.001	1	(1-1)	0.9	0.34
MYCL1	-0.00052	1	(1-1)	0.07	0.79
MYCN	0.0066	1	(1-1)	2.4	0.12
MYCT1	0.0011	1	(0.99-1)	0.12	0.73
MYD88	-0.0012	1	(1-1)	1.9	0.16
MYH10	-0.00014	1	(1-1)	0.09	0.77
MYH2	0.68	2	(0.088-44)	0.18	0.67
MYL6	1.6e-05	1	(1-1)	0.27	0.61
MYO15B	-0.0001	1	(1-1)	0.37	0.54
MYO1D	-0.00016	1	(1-1)	1	0.31
MYO1E	-3.7e-05	1	(1-1)	0.08	0.78
MYO1F	-0.0013	1	(1-1)	1.3	0.25
MYO6	-0.00013	1	(1-1)	0.17	0.68
MYO7A	-0.00085	1	(1-1)	1	0.31
MYST3	-0.0011	1	(1-1)	2.3	0.13
NAA50	-6.3e-05	1	(1-1)	0.03	0.86
NAGA	0.0013	1	(1-1)	2.3	0.13
NAMPT	0.00022	1	(1-1)	1.7	0.2
NAP1L4	-7.7e-05	1	(1-1)	0.05	0.83
NAP1L5	-0.0041	1	(0.98-1)	0.32	0.57
NARFL	-8e-05	1	(1-1)	0.02	0.89
NCALD	-0.00065	1	(1-1)	0.73	0.39
NCAPD2	0.00055	1	(1-1)	2	0.16
NCAPG	0.00059	1	(1-1)	0.47	0.49
NCAPG2	0.0025	1	(1-1)	3	0.083
NCAPH	0.0003	1	(1-1)	0.02	0.88
NCEH1	-0.00029	1	(1-1)	1.6	0.2
NCF1	-0.004	1	(0.99-1)	1	0.31
NCF2	-0.00082	1	(1-1)	1.5	0.22
NCF4	-0.0022	1	(0.99-1)	0.38	0.54
NCKAP1L	-0.0021	1	(0.99-1)	1.9	0.17
NCLN	0.00063	1	(1-1)	3.4	0.065
NCOA3	-0.00044	1	(1-1)	0.7	0.4
NCOA4	-0.00012	1	(1-1)	0.51	0.47
NCR1	-0.54	0.58	(0.3-1.1)	2.5	0.12
NCR3	-0.063	0.94	(0.87-1)	3	0.081
NDC80	0.0025	1	(1-1)	2.1	0.15
NDE1	-0.0011	1	(1-1)	0.48	0.49
NDN	0.00027	1	(1-1)	0.22	0.64
NDST2	-0.0024	1	(0.99-1)	2.5	0.12
NECAP2	-0.0005	1	(1-1)	0.61	0.44
NEFL	2.7e-05	1	(1-1)	0	0.95
NEIL3	0.015	1	(0.99-1)	2	0.16
NEK2	0.0016	1	(1-1)	2.4	0.12
NELL2	-0.0055	0.99	(0.98-1)	1.1	0.29
NEO1	1.5e-05	1	(1-1)	0.01	0.93
NF1	-0.00024	1	(1-1)	0.42	0.52
NFATC3	-0.0017	1	(1-1)	1.4	0.24
NFATC4	0.0014	1	(1-1)	2.7	0.1
NFE2	0.0037	1	(1-1)	3.3	0.07
NFE2L3	0.00031	1	(1-1)	0.57	0.45
NFIA	-0.00021	1	(1-1)	0.2	0.65
NFKBIA	-0.00014	1	(1-1)	0.78	0.38
NFKBIE	-0.00022	1	(1-1)	0.44	0.51
NGFRAP1	0.00027	1	(1-1)	1.3	0.26
NID1	3.2e-05	1	(1-1)	0.02	0.89
NINJ2	0.0045	1	(1-1)	1.3	0.26
NIPAL4	0.015	1	(0.99-1)	1.3	0.26
NKG7	-0.0002	1	(1-1)	0.06	0.81
NLN	-0.0014	1	(1-1)	1.7	0.19
NLRP1	-0.00067	1	(1-1)	0.53	0.47
NME1	0.00013	1	(1-1)	0.46	0.5
NMI	-0.00085	1	(1-1)	0.36	0.55
NMU	0.012	1	(0.99-1)	1.9	0.17
NMUR1	-0.029	0.97	(0.92-1)	1.3	0.25
NODAL	-0.0091	0.99	(0.94-1)	0.11	0.74
NOL7	0.0023	1	(1-1)	3.2	0.074
NOP16	0.0016	1	(1-1)	0.46	0.5
NOTCH2	-5.9e-05	1	(1-1)	0.47	0.49
NOV	5.4e-05	1	(1-1)	0.01	0.94
NPAT	-0.0036	1	(0.99-1)	2.8	0.096
NPC2	-0.0001	1	(1-1)	0.19	0.66
NPDC1	0.00018	1	(1-1)	0.61	0.43
NPL	-0.00086	1	(0.99-1)	0.12	0.73
NPM2	0.00074	1	(1-1)	0.35	0.56
NPR1	0.00052	1	(1-1)	0.09	0.76
NPRL3	-0.00022	1	(1-1)	0.07	0.79
NPTXR	-3.2e-05	1	(1-1)	0	0.95
NQO2	0.00052	1	(1-1)	0.51	0.47
NR0B1	0.014	1	(1-1)	4.2	0.04
NR1H2	0.00015	1	(1-1)	0.14	0.71
NR1H3	0.00047	1	(1-1)	0.39	0.53
NR1H4	-0.00025	1	(1-1)	0.25	0.62
NR2C2	-0.00042	1	(1-1)	0.31	0.58
NR3C1	4.3e-05	1	(1-1)	0.01	0.92
NR4A2	-0.00031	1	(1-1)	0.05	0.83
NR4A3	-0.0018	1	(0.99-1)	0.92	0.34
NRBF2	0.00054	1	(1-1)	0.05	0.83
NRIP3	0.016	1	(1-1)	5.8	0.016
NSUN4	-0.00072	1	(1-1)	0.44	0.51
NTM	0.0012	1	(1-1)	1.3	0.25
NTN3	-0.14	0.87	(0.67-1.1)	1	0.3
NTNG1	0.006	1	(1-1)	1.6	0.21
NUAK1	0.00034	1	(1-1)	0.29	0.59
NUBP1	0.00096	1	(1-1)	0.25	0.62
NUDT1	0.00051	1	(1-1)	0.14	0.71
NUDT15	0.0017	1	(1-1)	3.1	0.079
NUDT9	-3.6e-05	1	(1-1)	0.01	0.93
NUP107	0.00016	1	(1-1)	3.1	0.077
NUP210	-0.00036	1	(1-1)	0.83	0.36
NUP214	-0.00043	1	(1-1)	0.4	0.53
NUP35	-0.0024	1	(0.99-1)	1.1	0.3
NUP85	0.00077	1	(1-1)	0.64	0.42
NUP88	0.0019	1	(1-1)	2.7	0.1
NUP93	0.00031	1	(1-1)	0.18	0.67
NUPL1	0.00043	1	(1-1)	0.46	0.5
NUSAP1	0.00023	1	(1-1)	0.2	0.65
NUTF2	1.2e-05	1	(1-1)	0	0.96
NXPH3	-0.0069	0.99	(0.97-1)	0.44	0.51
OAS1	-0.00083	1	(1-1)	2	0.16
OAS2	-0.00075	1	(1-1)	2.1	0.15
OAS3	-0.00046	1	(1-1)	2.1	0.15
OASL	-0.0051	0.99	(0.99-1)	2.8	0.094
OAZ1	-4e-05	1	(1-1)	0.32	0.57
OBSL1	2.9e-05	1	(1-1)	0.29	0.59
OCLN	-0.00051	1	(1-1)	2.6	0.11
ODC1	-0.00011	1	(1-1)	1.2	0.26
OGN	-0.0047	1	(0.99-1)	1.5	0.22
OIP5	0.00038	1	(0.99-1)	0.01	0.92
OLAH	0.029	1	(0.99-1.1)	2.1	0.15
OLIG1	-0.021	0.98	(0.9-1.1)	0.22	0.64
OPHN1	0.0074	1	(1-1)	1.6	0.21
OSBP2	-0.0019	1	(0.99-1)	0.71	0.4
OSBPL10	-0.00019	1	(1-1)	0.03	0.87
OSBPL3	0.00028	1	(1-1)	0.36	0.55
OSBPL8	-0.00024	1	(1-1)	0.11	0.75
OSBPL9	9.3e-05	1	(1-1)	0.17	0.68
OSCAR	-0.0081	0.99	(0.98-1)	1.4	0.24
OSR2	0.0066	1	(0.98-1)	0.28	0.59
OXCT1	0.00037	1	(1-1)	0.19	0.67
P2RX5	-0.0012	1	(0.99-1)	0.24	0.62
P2RX7	-0.0045	1	(0.99-1)	1	0.31
P2RY10	-0.019	0.98	(0.95-1)	1.5	0.22
P2RY14	-0.016	0.98	(0.96-1)	1.2	0.27
P4HA2	1.2e-05	1	(1-1)	0	0.98
PA2G4	0.00046	1	(1-1)	2.9	0.086
PABPC1	-6.5e-05	1	(1-1)	2.8	0.093
PAICS	0.00039	1	(1-1)	1.8	0.18
PAK1	2.6e-06	1	(1-1)	0	0.99
PAK2	-0.00036	1	(1-1)	0.78	0.38
PALM2AKAP2	-0.00015	1	(1-1)	0.17	0.68
PAOX	-0.0014	1	(0.99-1)	0.2	0.65
PARK2	0.0015	1	(1-1)	0.25	0.62
PARN	-0.00014	1	(1-1)	0.03	0.87
PARP1	-5.6e-06	1	(1-1)	0	0.98
PARP12	-0.00061	1	(1-1)	0.88	0.35
PARP14	-0.0002	1	(1-1)	1	0.31
PARP4	-7.5e-05	1	(1-1)	0.09	0.77
PARP8	-0.0031	1	(0.99-1)	4.4	0.035
PARP9	-0.00024	1	(1-1)	0.63	0.43
PASK	4.6e-05	1	(1-1)	0	0.96
PAX1	0.028	1	(0.98-1.1)	1.1	0.29
PAX5	-0.024	0.98	(0.92-1)	0.57	0.45
PBK	0.004	1	(1-1)	8.3	0.004
PBXIP1	-0.00013	1	(1-1)	1.4	0.24
PCCA	0.00086	1	(1-1)	2.6	0.11
PCDH8	0.25	1.3	(0.97-1.7)	3.1	0.078
PCK1	-0.00017	1	(1-1)	1.3	0.26
PCM1	-0.00013	1	(1-1)	0.27	0.6
PCNX	-0.00044	1	(1-1)	0.46	0.5
PCOLCE2	0.0021	1	(1-1)	3.6	0.059
PCSK1	0.00076	1	(1-1)	1.2	0.27
PCSK5	0.0019	1	(1-1)	0.6	0.44
PCSK7	-0.0014	1	(1-1)	2	0.16
PCYT1B	-0.0074	0.99	(0.98-1)	1.3	0.26
PCYT2	0.00021	1	(1-1)	0.74	0.39
PDAP1	0.0002	1	(1-1)	0.46	0.5
PDCD1	0.00033	1	(1-1)	0.1	0.75
PDCD11	0.00019	1	(1-1)	0.09	0.77
PDE4B	9.8e-05	1	(1-1)	0.13	0.72
PDE4D	0.0005	1	(1-1)	0.37	0.54
PDE9A	0.00013	1	(1-1)	0.07	0.79
PDGFD	-4.1e-05	1	(1-1)	0.14	0.71
PDGFRL	0.00055	1	(0.99-1)	0.03	0.87
PDHX	0.00065	1	(1-1)	0.15	0.7
PDIA4	5.9e-05	1	(1-1)	0.69	0.41
PDK1	0.0028	1	(1-1)	4.8	0.028
PDK2	-8.2e-05	1	(1-1)	0.02	0.89
PDLIM4	0.0016	1	(1-1)	3.8	0.053
PDLIM5	-0.00014	1	(1-1)	0.31	0.58
PDLIM7	0.00028	1	(1-1)	1.5	0.21
PDPN	0.00057	1	(1-1)	0.12	0.73
PDSS1	-0.0015	1	(0.99-1)	0.45	0.5
PDXDC2	-0.00077	1	(1-1)	0.49	0.49
PDXK	0.00017	1	(1-1)	1.2	0.27
PEA15	-9e-05	1	(1-1)	0.34	0.56
PECAM1	-0.00014	1	(1-1)	0.11	0.74
PER1	5e-05	1	(1-1)	0.13	0.71
PER2	-0.00038	1	(1-1)	0.13	0.71
PF4	0.083	1.1	(0.98-1.2)	2.6	0.11
PFKFB3	-8.1e-05	1	(1-1)	0.84	0.36
PFKFB4	0.011	1	(1-1)	4.6	0.033
PFKP	-1.6e-05	1	(1-1)	0.03	0.87
PFN1	1.4e-05	1	(1-1)	0.28	0.6
PGAM1	2e-05	1	(1-1)	0.01	0.91
PGCP	-0.00055	1	(1-1)	0.6	0.44
PGD	9.3e-05	1	(1-1)	4	0.045
PGLYRP4	0.018	1	(1-1)	2.4	0.12
PGM2	0.0011	1	(1-1)	0.75	0.39
PGM3	0.0014	1	(1-1)	0.83	0.36
PGPEP1	-0.0002	1	(1-1)	0.24	0.62
PHC3	-0.00084	1	(1-1)	1.7	0.19
PHEX	-0.011	0.99	(0.92-1.1)	0.1	0.76
PHF10	0.00052	1	(1-1)	0.66	0.42
PHF15	-0.00032	1	(1-1)	0.56	0.46
PHF16	-0.00041	1	(1-1)	0.04	0.84
PHF19	0.0011	1	(1-1)	1.4	0.25
PHKA1	0.0045	1	(1-1)	6.4	0.012
PHLDA1	0.0002	1	(1-1)	1.4	0.24
PHLDA2	7.7e-05	1	(1-1)	0.01	0.92
PI3	6.2e-05	1	(1-1)	0.33	0.57
PI4K2A	0.00037	1	(1-1)	0.28	0.6
PICALM	-6.6e-06	1	(1-1)	0	0.97
PIGS	0.00055	1	(1-1)	1.2	0.26
PIK3AP1	-0.00014	1	(1-1)	3	0.081
PIK3C2B	-0.00035	1	(1-1)	0.73	0.39
PIK3CD	-0.0011	1	(1-1)	0.49	0.48
PIK3CG	-0.0085	0.99	(0.98-1)	1.6	0.21
PIK3IP1	-0.00069	1	(1-1)	2	0.15
PIK3R1	1.6e-05	1	(1-1)	0	0.96
PILRA	-0.0069	0.99	(0.98-1)	2.2	0.14
PIM1	-0.00073	1	(1-1)	1.2	0.27
PIM2	-0.00053	1	(1-1)	0.82	0.36
PIP	0.022	1	(0.99-1.1)	2.1	0.15
PIP4K2A	-0.0013	1	(1-1)	1.4	0.24
PIR	0.00062	1	(1-1)	0.88	0.35
PITPNC1	-0.0013	1	(1-1)	1.1	0.3
PITX1	-0.00057	1	(1-1)	0.23	0.63
PKIG	-6e-05	1	(1-1)	0.01	0.92
PKP2	-0.00031	1	(1-1)	0.15	0.7
PLA1A	-0.00069	1	(1-1)	0.9	0.34
PLA2G12A	0.0011	1	(1-1)	1.9	0.17
PLA2G2D	-0.0064	0.99	(0.98-1)	1.5	0.21
PLA2G6	0.00082	1	(1-1)	0.92	0.34
PLA2G7	-0.0028	1	(0.99-1)	0.82	0.36
PLA2R1	0.00034	1	(1-1)	0.03	0.87
PLAC8	-0.011	0.99	(0.97-1)	2	0.16
PLAT	-1.9e-06	1	(1-1)	0	0.98
PLAUR	0.00035	1	(1-1)	1.9	0.16
PLBD1	-0.00012	1	(1-1)	0.18	0.67
PLCG2	-0.0022	1	(1-1)	5.4	0.02
PLCL2	-0.0012	1	(1-1)	0.48	0.49
PLD3	-5.5e-05	1	(1-1)	0.2	0.65
PLEK	-0.0025	1	(0.99-1)	2.7	0.098
PLEK2	0.00017	1	(1-1)	0.06	0.81
PLEKHF1	-0.00022	1	(1-1)	0.05	0.82
PLEKHF2	-0.0012	1	(1-1)	1.7	0.19
PLEKHG3	-0.00019	1	(1-1)	0.15	0.69
PLEKHJ1	1.3e-05	1	(1-1)	0	0.96
PLEKHO1	-0.00021	1	(1-1)	0.41	0.52
PLG	-1.6e-05	1	(1-1)	0.16	0.69
PLIN1	0.0082	1	(0.99-1)	0.51	0.48
PLK1	0.00098	1	(1-1)	4.3	0.038
PLK4	0.0045	1	(1-1)	2	0.16
PLOD2	0.00058	1	(1-1)	8	0.0047
PLSCR1	-0.00054	1	(1-1)	2.6	0.1
PLTP	0.0005	1	(1-1)	3.3	0.069
PLVAP	-4.6e-05	1	(1-1)	0.04	0.84
PLXNB1	-3.9e-05	1	(1-1)	0.06	0.8
PLXNC1	-0.0028	1	(0.99-1)	0.56	0.46
PMAIP1	0.0011	1	(1-1)	4.3	0.038
PMCH	-0.0027	1	(0.95-1)	0.01	0.92
PMEPA1	3.2e-05	1	(1-1)	1	0.31
PML	-5.9e-05	1	(1-1)	0.04	0.84
PNLIPRP1	-40	3.8e-18	(0-Inf)	0	0.99
PNLIPRP2	-0.24	0.79	(0.22-2.8)	0.13	0.71
PNN	-4.2e-05	1	(1-1)	0.02	0.88
PNO1	-0.00039	1	(1-1)	0.1	0.75
PNOC	-0.025	0.98	(0.93-1)	0.84	0.36
PODXL2	0.0004	1	(1-1)	2.7	0.1
POLD4	-0.00017	1	(1-1)	0.95	0.33
POLE2	0.0082	1	(1-1)	2.8	0.094
POLR2J2	-0.0022	1	(1-1)	2.9	0.088
POLR3K	0.0043	1	(1-1)	4	0.045
POMT1	0.00042	1	(1-1)	0.87	0.35
POR	0.0001	1	(1-1)	0.85	0.36
POU2AF1	-0.00037	1	(1-1)	0.3	0.58
POU2F1	-0.049	0.95	(0.91-1)	4	0.047
POU2F2	-0.012	0.99	(0.97-1)	1.5	0.22
PPAP2A	-0.00063	1	(1-1)	1.3	0.25
PPAPDC1B	-0.00029	1	(1-1)	0.35	0.56
PPARG	8.8e-05	1	(1-1)	0.01	0.94
PPFIBP2	-0.0014	1	(1-1)	3.4	0.063
PPIC	8.7e-05	1	(1-1)	0.04	0.84
PPIH	-7.5e-05	1	(1-1)	0.01	0.94
PPM1A	-8.6e-05	1	(1-1)	0.02	0.9
PPM1D	-0.00094	1	(0.99-1)	0.08	0.77
PPM1F	0.00053	1	(1-1)	0.42	0.52
PPM1H	0.00014	1	(1-1)	0.1	0.75
PPP1CB	0.00027	1	(1-1)	2.9	0.088
PPP1R16B	-0.001	1	(1-1)	0.49	0.48
PPP1R2	-0.00013	1	(1-1)	0.05	0.82
PPP1R3D	-4.1e-05	1	(0.99-1)	0	0.99
PPP2R5C	0.00018	1	(1-1)	0.16	0.69
PPP3CA	5.3e-05	1	(1-1)	0.02	0.9
PPP3CC	-0.0014	1	(1-1)	0.54	0.46
PPWD1	-0.00096	1	(1-1)	0.31	0.57
PRAME	0.00024	1	(1-1)	1.8	0.19
PRC1	0.0011	1	(1-1)	6	0.014
PRCP	0.00026	1	(1-1)	0.6	0.44
PRDM13	0.22	1.2	(1-1.5)	5.4	0.02
PREP	0.0013	1	(1-1)	3.2	0.072
PREPL	0.00022	1	(1-1)	0.45	0.5
PRF1	-0.0012	1	(1-1)	0.48	0.49
PRG1	0.0097	1	(0.89-1.2)	0.02	0.89
PRG2	0.0025	1	(0.99-1)	0.37	0.54
PRICKLE1	-0.0013	1	(1-1)	3.1	0.08
PRKCA	-6.9e-05	1	(1-1)	0.11	0.74
PRKCB	-0.0025	1	(0.99-1)	0.89	0.34
PRKCE	0.00083	1	(1-1)	0.11	0.74
PRKCI	4.9e-05	1	(1-1)	0.01	0.94
PRKCQ	-0.0028	1	(0.99-1)	0.75	0.39
PRKD2	-0.0011	1	(1-1)	2.9	0.091
PRKY	0.003	1	(1-1)	3.9	0.049
PROS1	0.00026	1	(1-1)	2.4	0.12
PRR5	-0.00029	1	(1-1)	0.04	0.84
PRRG3	0.11	1.1	(0.41-3)	0.04	0.83
PRSS1	-0.00051	1	(1-1)	0.13	0.72
PRSS50	-0.0021	1	(0.99-1)	0.13	0.72
PRTN3	0.31	1.4	(0.82-2.3)	1.5	0.23
PRX	-0.0011	1	(1-1)	0.58	0.45
PSAP	-1.2e-05	1	(1-1)	0.37	0.55
PSEN2	0.001	1	(1-1)	1.6	0.2
PSMA6	-0.00013	1	(1-1)	0.13	0.72
PSMA7	8.4e-05	1	(1-1)	0.13	0.72
PSMB10	-0.0002	1	(1-1)	0.86	0.35
PSMB3	0.00011	1	(1-1)	0.48	0.49
PSMB8	-1.3e-05	1	(1-1)	0.01	0.92
PSMB9	-0.00029	1	(1-1)	0.85	0.36
PSMC3	0.00023	1	(1-1)	0.58	0.45
PSMD12	0.00064	1	(1-1)	0.17	0.68
PSMD14	0.00065	1	(1-1)	1	0.3
PSMD2	0.00021	1	(1-1)	1.7	0.19
PSMD4	-0.00013	1	(1-1)	0.37	0.54
PSME1	-0.00023	1	(1-1)	1.8	0.18
PSME2	-0.00017	1	(1-1)	0.67	0.41
PSPC1	-0.0015	1	(1-1)	1.5	0.22
PSTPIP1	-0.003	1	(0.99-1)	0.5	0.48
PTAFR	-0.0025	1	(0.99-1)	1.4	0.23
PTGDS	-0.00017	1	(1-1)	0.76	0.38
PTGER2	-0.017	0.98	(0.96-1)	2.2	0.14
PTGER4	-0.0059	0.99	(0.99-1)	2.9	0.087
PTGIS	-0.00013	1	(1-1)	0.04	0.84
PTGS1	-9.4e-05	1	(1-1)	0.01	0.92
PTK2B	-0.00025	1	(1-1)	0.4	0.53
PTPLB	-0.0015	1	(1-1)	1.2	0.26
PTPN1	-0.00024	1	(1-1)	0.14	0.7
PTPN12	0.00024	1	(1-1)	0.37	0.54
PTPN13	-0.00036	1	(1-1)	0.79	0.37
PTPN22	-0.0041	1	(0.99-1)	0.77	0.38
PTPN6	-0.00079	1	(1-1)	0.94	0.33
PTPN7	-0.0016	1	(0.99-1)	0.43	0.51
PTPRB	0.00048	1	(1-1)	0.6	0.44
PTPRC	-0.00078	1	(1-1)	1.9	0.17
PTPRCAP	-0.00045	1	(1-1)	0.11	0.74
PTPRF	-5.8e-06	1	(1-1)	0.06	0.81
PTPRU	-0.00016	1	(1-1)	0.3	0.59
PTS	-0.00047	1	(1-1)	0.08	0.77
PTTG1	0.00099	1	(1-1)	2.6	0.1
PURB	-0.0014	1	(1-1)	3.1	0.079
PUS10	-0.0011	1	(0.99-1)	0.05	0.82
PVALB	0.0013	1	(1-1)	0.29	0.59
PVRIG	-0.0044	1	(0.98-1)	0.47	0.49
PXDN	4.2e-05	1	(1-1)	0.05	0.82
PXN	0.00012	1	(1-1)	0.23	0.63
PYCR1	0.00023	1	(1-1)	2.2	0.14
PYGB	0.00023	1	(1-1)	14	0.00024
PYGL	-0.00015	1	(1-1)	0.28	0.6
PYHIN1	-0.0074	0.99	(0.98-1)	0.68	0.41
QPCT	0.00029	1	(1-1)	3.9	0.049
QRSL1	-0.00041	1	(1-1)	0.12	0.73
QTRT1	-1.2e-05	1	(1-1)	0	0.98
RAB10	-2.8e-05	1	(1-1)	0.04	0.85
RAB11A	-7.8e-05	1	(1-1)	0.13	0.72
RAB2A	-0.00029	1	(1-1)	0.16	0.69
RAB2B	9.1e-05	1	(1-1)	0	0.96
RAB30	-0.0088	0.99	(0.97-1)	0.68	0.41
RAB31	0.00033	1	(1-1)	0.57	0.45
RAB3B	-0.0041	1	(0.98-1)	0.42	0.51
RAB3IL1	-0.00069	1	(1-1)	0.21	0.65
RAB40A	-0.006	0.99	(0.91-1.1)	0.02	0.89
RAB43	0.00067	1	(1-1)	0.32	0.57
RAB8A	-0.00057	1	(1-1)	0.91	0.34
RAB9A	-0.0021	1	(1-1)	2.4	0.12
RAC1	-1.9e-05	1	(1-1)	0.02	0.9
RAC2	-0.00019	1	(1-1)	0.43	0.51
RACGAP1	0.0022	1	(1-1)	4.8	0.028
RAD21	-6.8e-05	1	(1-1)	0.21	0.65
RAD50	-0.00038	1	(1-1)	0.89	0.35
RAD51AP1	0.0023	1	(1-1)	0.6	0.44
RAD54B	-0.0021	1	(0.99-1)	0.58	0.45
RAD54L	0.00066	1	(1-1)	0.13	0.72
RAF1	-0.00041	1	(1-1)	0.47	0.5
RAI14	0.00048	1	(1-1)	1.1	0.29
RALGAPB	0.00029	1	(1-1)	0.18	0.67
RALGPS1	0.00072	1	(1-1)	0.35	0.56
RALGPS2	-0.00091	1	(1-1)	2.2	0.14
RAP1GAP	2.8e-05	1	(1-1)	0.19	0.67
RAP1GAP2	0.00045	1	(1-1)	1	0.31
RARRES3	3.9e-06	1	(1-1)	0	0.99
RASA2	-0.0069	0.99	(0.98-1)	2	0.16
RASGRP1	-0.0026	1	(0.99-1)	1.1	0.29
RASGRP2	-0.0027	1	(0.99-1)	0.66	0.42
RASL11B	0.004	1	(1-1)	2.9	0.09
RASSF2	-0.0014	1	(1-1)	1	0.31
RASSF4	-8.2e-06	1	(1-1)	0.01	0.94
RBBP4	-0.00013	1	(1-1)	0.26	0.61
RBM14	0.00095	1	(1-1)	1.4	0.24
RBM3	5e-05	1	(1-1)	0.11	0.74
RBM7	-0.0014	1	(1-1)	1.1	0.29
RBMS1	0.0005	1	(1-1)	0.63	0.43
RBMS3	0.0073	1	(0.98-1)	0.34	0.56
RBMX	-0.00014	1	(1-1)	0.18	0.67
RBP4	1.3e-05	1	(1-1)	0.6	0.44
RCOR3	-4.7e-05	1	(1-1)	0.01	0.93
RCSD1	-0.0023	1	(0.99-1)	1.5	0.22
RECK	-0.0023	1	(0.99-1)	0.56	0.46
REL	-0.012	0.99	(0.97-1)	2.1	0.15
RELB	-0.0004	1	(1-1)	0.71	0.4
REPS1	0.0014	1	(1-1)	1.5	0.21
RER1	-3.6e-05	1	(1-1)	0.02	0.9
REV3L	-0.0013	1	(1-1)	1.4	0.24
RFC3	0.0024	1	(1-1)	1.5	0.22
RFC4	0.0012	1	(1-1)	0.65	0.42
RFTN1	-0.00038	1	(1-1)	1.1	0.3
RFX1	0.00082	1	(1-1)	0.16	0.68
RFX3	-0.0079	0.99	(0.97-1)	0.77	0.38
RFX5	-0.00057	1	(1-1)	1.6	0.21
RFX7	-0.00086	1	(1-1)	0.33	0.56
RFXANK	-0.00021	1	(1-1)	0.34	0.56
RGL1	0.00081	1	(1-1)	3	0.085
RGMA	0.0017	1	(1-1)	0.37	0.54
RGS10	-0.0012	1	(1-1)	0.71	0.4
RGS13	-0.15	0.86	(0.68-1.1)	1.6	0.2
RGS2	-2e-05	1	(1-1)	0.01	0.9
RGS20	0.013	1	(0.98-1)	0.68	0.41
RGS22	0.015	1	(0.88-1.2)	0.04	0.84
RGS4	-7.2e-05	1	(1-1)	1.2	0.26
RGS5	3.6e-06	1	(1-1)	0.01	0.9
RGS8	-34	1.2e-15	(0-Inf)	0	1
[truncated: 656 more rows]

## Sheet: Table S4
Table S4. Common significant univariate CoxPH immune genes.
cohort	#gene	Gene Name
GSE107943 & TCGA_CHOL	26	GGH
		ANXA1
		GLIPR1
		PDK1
		TPM2
		SNPH
		DMBT1
		SIGLEC1
		KRT6B
		PFKFB4
		CENPW
		RACGAP1
		CDCA4
		BCAT1
		QPCT
		VTA1
		TTK
		PLOD2
		MRC1
		GCNT1
		SERPINB7
		TP63
		AURKA
		CEACAM3
		NRIP3
		DEPDC1
GSE107943	360	IL17A
		TMPO
		HCK
		IRF4
		CD209
		IFI35
		AURKB
		MS4A7
		XPNPEP2
		PSTPIP1
		MEFV
		TAGLN
		HECA
		ACVR2B
		PDPN
		CDKN2D
		RTKN2
		RRAD
		LCP2
		IL10RA
		COL3A1
		SIGLEC5.1
		HERC5
		CXCR4
		ADARB1
		BACH1
		CD163
		TRPV2
		STAT2
		PPP1R2
		MIIP
		CCDC69
		DTNB
		LPAR6
		FCGR2A
		MUC5B
		LILRB2
		LILRA2
		FAM162A
		PXN
		TNF
		BTLA
		SLC2A5
		LCK
		TYROBP
		GPR65
		CCNB1
		OSCAR
		SLC25A37
		SOD2
		PPP1R16B
		SLA
		PML
		SIGLEC5
		FGR
		XK
		MMP3
		IFITM3
		CNRIP1
		CCL18
		ASPM
		FPR3
		TRAF3IP3
		MSN
		MYO1F
		F13A1
		GATA3
		LSP1
		IL2RA
		MPO
		FHL2
		KIF4A
		FAP
		EIF2B1
		PLEK
		GPR162
		TLR8
		CCR1
		FCER2
		CSF3R
		NAA50
		NAMPT
		CLEC5A
		BST2
		S1PR5
		CSF3
		PLEK2
		FAM129A
		CD33
		LIMD2
		BEST1
		LAPTM5
		NXPH3
		DUSP6
		FABP4
		INPP4B
		RGS10
		INHBA
		DOK2
		RUNX3
		EFNB1
		TNFRSF17
		FCGR2B
		ACTL6A
		PHF19
		IFI6
		GRK6
		GM2A
		S1PR4
		SIGLEC9
		CCR5
		LILRB1
		LRR1
		STAMBPL1
		ATAD2
		XAF1
		SLAMF8
		SPP1
		IL22
		FCGR1A
		CD80
		CLIC4
		CD47
		PARPBP
		ARHGAP25
		CD55
		HCAR2
		CLC
		RPP40
		MEOX1
		PLEKHF1
		ERCC6L
		LILRB3
		APOBEC3A
		SPI1
		SCG2
		TREM2
		MS4A4A
		CLEC4A
		WFDC10B
		EFHD2
		HPGDS
		CXCL2
		ICOS
		CLEC4E
		UBE2J1
		UBE2C
		HAS2
		PLEKHO1
		FCGR3A
		IGLL5
		CD38
		IL1B
		FCAR
		KCNAB2
		LAIR1
		ASF1A
		GP5
		EVI2A
		ITGA6
		CD79A
		IGSF6
		CXCR3
		SRSF10
		HPSE
		CHI3L2
		ABI3BP
		CCL4
		MSR1
		CKLF
		IL12B
		WAS
		PSMD12
		FCER1G
		LYVE1
		TGFB1I1
		KITLG
		SMS
		LST1
		STAB1
		HBEGF
		VSIG4
		SLC15A4
		CENPA
		CDK1
		POU2AF1
		RASA2
		SPARC
		PDLIM4
		MZB1
		IGFBP3
		CMKLR1
		CLEC7A
		HLADRB1
		PSMA6
		ABCA1
		TNFSF13B
		C1QA
		LAMA4
		F3
		TPSB2
		EML6
		HTR5A
		CTSZ
		PDE4D
		GBP1
		CKAP2
		S100A12
		KIF21B
		TREM1
		SRGN
		SPOCK2
		C3AR1
		SAMSN1
		NUDT15
		CD36
		CENPN
		CDC20
		ACSL5
		ITGB2
		LTA
		FCN1
		FOLR2
		SASH3
		OAS2
		NCF2
		CD72
		IFI30
		DEF6
		BCL6
		DRP2
		SIGLEC7
		TLR2
		BIN2
		G0S2
		RRM2
		APOL1
		NDC80
		HIST1H1C
		TOP2A
		HLADQB1
		SLC31A2
		PMCH
		EMP3
		IFITM1
		CXCR2
		VNN2
		ZNF589
		CNGB3
		CCL3
		RNASE2
		RHOH
		CD19
		LY86
		GMFG
		SOCS3
		MUC4
		RFC4
		OIP5
		NPL
		PSMA7
		SLAMF1
		GZMB
		FCGR3B
		TIMP1
		PHLDA1
		S100A8
		PGM3
		ZBP1
		THBS2
		CTSL
		PLAUR
		CDKN3
		PLEKHF2
		CYBB
		RAB31
		PI3
		AIF1
		TNFAIP8L2
		THEMIS2
		HDC
		ISG20
		CD86
		C2
		EPO
		CD274
		PCSK7
		POU2F2
		SPC25
		OASL
		CD53
		FCGBP
		PLA2G7
		CCL2
		SLC16A1
		PLA2R1
		COQ2
		TRIP13
		ADA
		PNOC
		C1QB
		KIF18A
		PTTG1
		HEBP2
		IGFBP5
		NEK2
		IL6
		CCR3
		KIF15
		CAPZB
		PLXNC1
		PRR5
		LILRA6
		TNFRSF25
		HLADQA1
		ALPL
		IFI44
		SAT1
		RIPK2
		ERLIN1
		PSMD14
		STK39
		CCR7
		GLRX
		IL5RA
		MNDA
		PTGIS
		WTAP
		GNG11
		EAF2
		CR1
		SLC22A3
		DHRS9
		ISG15
		MX2
		FGD2
		SLC26A6
		FCRL5
		IL1RN
		HCLS1
		ANGPT2
		BATF3
		PIM1
		CYTH4
		MS4A6A
		FTL
		DLGAP5
		CCRL2
		C1orf54
		FPR1
		SH2D2A
		FMNL1
		INPP5D
		HJURP
		IFI27
		IFITM2
		CD14
		KLRF1
		COL17A1
		VNN3
TCGA_CHOL	77	E2F8
		ITGA5
		DIRAS3
		BNIP3
		C7orf54
		GPC4
		MNAT1
		CENPJ
		S100P
		BCCIP
		CENPE
		LYAR
		VEGFC
		PLCG2
		POLR3K
		ARL4A
		PHKA1
		THPO
		AKT1
		SP110
		KYNU
		LMNB2
		PYGB
		TALDO1
		PLK1
		SLPI
		MLL
		CIDEA
		FBXO5
		DCBLD2
		MSMB
		PRC1
		SDC1
		IFIT5
		CDK4
		GSTT2
		CGB
		MELK
		SNCA
		CEP55
		C13orf27
		PRDM13
		TOMM34
		STAT6
		HMGA1
		TNFAIP8
		IRS1
		KCNJ15
		FGF18
		RPL23AP7
		NR0B1
		GLCE
		TNFSF14
		ME1
		SEMA4B
		MICAL3
		PGD
		FLNC
		FGD1
		PMAIP1
		MAP3K1
		PBK
		HOXB13
		FUT4
		COPS3
		TSPAN31
		TSPAN5
		EHBP1
		FOSL1
		SRP9
		PRKY
		C1orf21
		CD70
		PARP8
		TIMM8A
		CDKN1C
		CCL13

## Sheet: Table S5
Table S5. Differential gene expression analysis (GSE107943; 18 low- vs. 12 high-expression groups)
Gene Name	baseMean	log2 Fold Change	lfcSE	stat	pVal	Adjusted pVal
CT83	2.58483	-5.13834	1.5743	-3.26389	0.00109892	0.0481081
FAM83A	2.36653	-3.73302	1.13676	-3.2839	0.00102381	0.0470819
UCHL1	5.63353	-3.2155	0.694978	-4.62677	3.71e-06	0.00301238
F3	17.8769	-3.08367	0.66981	-4.6038	4.15e-06	0.00301238
PFN2	8.12041	-2.75607	0.473477	-5.8209	5.85e-09	2.98e-05
LYPD3	2.31791	-2.7277	0.702134	-3.88487	0.000102384	0.0176413
QPCT	3.14582	-2.69572	0.535925	-5.03003	4.9e-07	0.000804434
SLCO1B3	2.26281	-2.67299	0.775437	-3.44707	0.000566694	0.0362328
CXCL11	3.65506	-2.58595	0.680492	-3.80011	0.000144632	0.0193464
AMIGO2	4.84868	-2.53001	0.595064	-4.25165	2.12e-05	0.00761659
CDA	17.0652	-2.4504	0.578866	-4.23311	2.3e-05	0.00777987
GREM1	5.84084	-2.39278	0.614687	-3.89268	9.91e-05	0.017628
S100A8	24.1145	-2.2541	0.499543	-4.51233	6.41e-06	0.00407401
SLC2A1	33.975	-2.18759	0.603978	-3.62197	0.000292363	0.0260716
IFI6	305.301	-2.18105	0.400086	-5.45145	5e-08	0.000126975
FCGR3B	4.79313	-2.15928	0.521423	-4.14113	3.46e-05	0.0100384
IFI44L	2.54168	-2.15627	0.648552	-3.32474	0.000885016	0.0442792
POSTN	22.3996	-2.12649	0.491195	-4.32921	1.5e-05	0.00761659
IFI27	130.906	-2.10555	0.595264	-3.53718	0.000404423	0.0302306
CSF3R	2.13491	-2.05102	0.578623	-3.54467	0.000393112	0.030211
ANO1	6.09062	-1.95147	0.573087	-3.40519	0.00066119	0.0400098
CFH	29.3183	-1.91834	0.538826	-3.56023	0.000370537	0.0294287
EPSTI1	6.20506	-1.87482	0.457192	-4.10073	4.12e-05	0.0107631
PLOD2	7.78829	-1.86005	0.444097	-4.18839	2.81e-05	0.00865484
XAF1	5.63659	-1.85318	0.500336	-3.70387	0.000212337	0.0220945
CPVL	7.99426	-1.70186	0.429313	-3.96414	7.37e-05	0.0145608
GJA1	6.52564	-1.69051	0.466443	-3.62427	0.000289779	0.0260698
MFAP2	3.80579	-1.68844	0.515208	-3.2772	0.00104843	0.0473607
IFI44	14.1513	-1.68837	0.434118	-3.88921	0.000100573	0.017628
CDK1	8.12	-1.63947	0.33803	-4.85008	1.23e-06	0.00139398
OAS2	6.80756	-1.6375	0.476216	-3.43857	0.000584788	0.037156
PLAUR	14.9217	-1.62467	0.427365	-3.8016	0.000143762	0.0193464
MTFR2	1.87177	-1.54153	0.46603	-3.30779	0.000940359	0.0452661
DNAJC15	25.586	-1.5333	0.358874	-4.27252	1.93e-05	0.00761659
CEP55	4.7131	-1.52224	0.396113	-3.84294	0.000121568	0.0181744
FPR1	4.8357	-1.52105	0.450649	-3.37524	0.000737514	0.0410014
GJB2	7.92322	-1.51667	0.465236	-3.25999	0.00111416	0.0483261
EMP1	13.2522	-1.50079	0.409454	-3.66534	0.000247007	0.0241449
MX1	10.9096	-1.49197	0.454206	-3.2848	0.00102056	0.0470819
S100A9	84.6827	-1.47258	0.412306	-3.57158	0.000354836	0.0288581
OAS3	5.76525	-1.47249	0.394698	-3.73066	0.000190978	0.021932
B3GNT5	2.75504	-1.43563	0.400402	-3.58548	0.000336464	0.0277877
TOP2A	10.9461	-1.4336	0.393172	-3.64624	0.000266101	0.0252086
COL5A2	10.849	-1.41171	0.397321	-3.55309	0.000380741	0.0300048
MSR1	3.41237	-1.40494	0.373052	-3.76608	0.000165831	0.020559
DLGAP5	3.23353	-1.39062	0.37695	-3.68915	0.000225008	0.0231054
SCPEP1	11.7486	-1.38678	0.358463	-3.86868	0.000109427	0.0179503
GSKIP	6.22855	-1.35857	0.314	-4.32665	1.51e-05	0.00761659
CD163	6.40553	-1.34141	0.369364	-3.63168	0.000281581	0.0255585
HMMR	2.43471	-1.34122	0.409873	-3.27228	0.00106685	0.0473607
FSTL1	11.3653	-1.32577	0.391546	-3.38599	0.000709225	0.040638
CCR1	2.6397	-1.32469	0.39773	-3.33062	0.000866528	0.0442792
NID1	8.62578	-1.3214	0.379229	-3.48444	0.00049317	0.0336481
CKS2	62.9945	-1.31906	0.358777	-3.67655	0.000236412	0.0237308
OSTM1	3.05471	-1.30264	0.363505	-3.58356	0.000338941	0.0277877
CENPW	18.8553	-1.29534	0.383879	-3.37435	0.000739906	0.0410014
OIP5	4.83437	-1.28727	0.35773	-3.59844	0.000320136	0.0272199
AURKA	8.153	-1.27491	0.35759	-3.56528	0.000363463	0.0293251
BIRC5	10.2808	-1.27309	0.388078	-3.28049	0.00103626	0.0470819
NDC80	4.87262	-1.26509	0.364746	-3.46841	0.000523558	0.0350164
ADA	3.98747	-1.25542	0.386341	-3.2495	0.00115606	0.0493804
ITGA6	18.0947	-1.23418	0.348611	-3.54029	0.00039969	0.030211
CDKN3	8.12841	-1.23059	0.337527	-3.64592	0.000266442	0.0252086
SKIL	4.63298	-1.229	0.360572	-3.40847	0.000653291	0.0397686
CLIC4	8.38362	-1.22773	0.317359	-3.86857	0.000109475	0.0179503
MTHFD2	6.55144	-1.22444	0.312736	-3.91524	9.03e-05	0.0166932
CD164	22.8542	-1.20818	0.315705	-3.82693	0.000129751	0.0185782
SRGN	57.7232	-1.20677	0.355982	-3.38997	0.000699001	0.040638
GBP1	8.2992	-1.20525	0.364816	-3.30373	0.000954078	0.0452661
MXD1	5.48962	-1.1883	0.34366	-3.45776	0.000544677	0.035702
SMS	46.1842	-1.1873	0.339788	-3.49425	0.000475403	0.0333307
POMP	104.265	-1.18211	0.288204	-4.10164	4.1e-05	0.0107631
CCNB1	15.2925	-1.16947	0.315184	-3.71043	0.000206911	0.0220945
GALE	15.3738	-1.1596	0.238176	-4.86866	1.12e-06	0.00139398
GLRX	5.5789	-1.15848	0.298527	-3.88066	0.000104173	0.0176504
NCOA7	8.49016	-1.15478	0.331103	-3.48767	0.000487243	0.0334683
PFDN4	24.9416	-1.13155	0.287187	-3.94011	8.14e-05	0.0156221
STMN1	23.4445	-1.1152	0.294928	-3.78126	0.00015604	0.0200797
RIN2	4.20278	-1.10469	0.32895	-3.35822	0.000784451	0.0424188
P4HA1	18.044	-1.08392	0.298079	-3.63636	0.000276518	0.0253251
ARHGAP18	6.44651	-1.07297	0.317493	-3.37951	0.000726165	0.0410014
RACGAP1	5.89081	-1.06336	0.29576	-3.59533	0.000323982	0.0272199
UACA	5.61587	-1.05222	0.310369	-3.39023	0.000698333	0.040638
MBNL2	7.77115	-1.05111	0.315735	-3.32908	0.00087134	0.0442792
MARCKS	21.6785	-1.02384	0.241111	-4.24636	2.17e-05	0.00761659
NT5C3A	9.37034	-1.0023	0.292248	-3.42964	0.000604389	0.0379273
DYRK1B	5.25527	1.00089	0.302951	3.3038	0.000953826	0.0452661
PWWP2B	12.0516	1.00122	0.209978	4.7682	1.86e-06	0.00188965
NFIC	6.90262	1.02136	0.30901	3.30528	0.000948823	0.0452661
TP53	10.3343	1.0289	0.259592	3.96353	7.38e-05	0.0145608
SPATA20	19.0805	1.07958	0.267872	4.03019	5.57e-05	0.0131761
DDR1	30.479	1.08064	0.280771	3.84882	0.000118687	0.0180085
RANGAP1	26.1912	1.08073	0.234623	4.60624	4.1e-06	0.00301238
LAD1	88.1703	1.10691	0.273622	4.04539	5.22e-05	0.0126435
CLIP2	8.29302	1.10845	0.312494	3.5471	0.000389495	0.030211
FGFR4	25.9254	1.10885	0.297677	3.725	0.000195314	0.0219414
CTSH	70.0659	1.1249	0.287916	3.90704	9.34e-05	0.0169618
ATP1A1	163.315	1.13043	0.275484	4.10343	4.07e-05	0.0107631
SLC25A23	11.7119	1.1362	0.312154	3.63988	0.000272767	0.0252086
ZDHHC1	6.94722	1.22945	0.359805	3.417	0.000633142	0.0392471
CDC42EP1	68.7731	1.23863	0.241707	5.12449	2.98e-07	0.000606608
RBPMS	9.36355	1.2839	0.393479	3.26294	0.00110261	0.0481081
WWC1	8.99813	1.29735	0.346889	3.73997	0.000184044	0.0215057
PLLP	29.714	1.33985	0.396762	3.37697	0.000732893	0.0410014
KIF13B	6.63066	1.38022	0.389132	3.54691	0.000389771	0.030211
SLC37A4	14.3114	1.42665	0.35509	4.01772	5.88e-05	0.0135774
RUSC2	5.09386	1.43126	0.422813	3.38509	0.000711544	0.040638
ATP6V0E2	10.2918	1.5444	0.42223	3.65771	0.000254477	0.0246382
ISYNA1	21.5112	1.5467	0.442313	3.49686	0.00047077	0.0332903
OBSL1	8.08538	1.62022	0.485896	3.3345	0.00085453	0.0442792
HNF1B	13.8667	1.62549	0.407361	3.99028	6.6e-05	0.0136919
MAOB	38.727	1.64273	0.49233	3.33664	0.000847974	0.0442792
DMTN	8.85846	1.65532	0.417852	3.9615	7.45e-05	0.0145608
HOMER2	3.73782	1.65675	0.507733	3.26302	0.0011023	0.0481081
GJB1	61.1451	1.67674	0.447185	3.74954	0.000177162	0.0214409
SNURF	68.3683	1.71723	0.51342	3.34469	0.000823745	0.0440747
SNRPN	33.7367	1.7419	0.517883	3.3635	0.000769599	0.0418382
LOXL4	11.9677	1.86036	0.564186	3.29743	0.000975732	0.0459226
DMKN	8.44353	1.92261	0.523199	3.67473	0.000238102	0.0237308
FGFR3	25.9726	1.95407	0.507622	3.84946	0.000118378	0.0180085
C6orf141	9.0876	1.96938	0.594125	3.31475	0.000917252	0.0446162
PAQR5	5.80515	1.99829	0.530598	3.76611	0.000165812	0.020559
FAM171A1	19.9908	2.12347	0.497857	4.26523	2e-05	0.00761659
PALM3	12.6815	2.13279	0.492886	4.32715	1.51e-05	0.00761659
UGT2A3	6.96884	2.21404	0.653526	3.38784	0.000704444	0.040638
NEURL3	15.8916	2.21823	0.597094	3.71504	0.000203174	0.0220945
ANXA9	35.8661	2.23785	0.559092	4.00264	6.26e-05	0.0136919
CITED4	94.6554	2.26522	0.497541	4.55284	5.29e-06	0.00358704
EVC	3.84915	2.29143	0.680673	3.36641	0.000761528	0.041622
ADRA2C	6.4703	2.29254	0.602716	3.80368	0.000142564	0.0193464
GAL3ST1	12.9487	2.29329	0.545867	4.20119	2.66e-05	0.00843514
HOGA1	3.08408	2.31145	0.704036	3.28315	0.00102655	0.0470819
SLC4A3	3.34904	2.32013	0.708679	3.27388	0.00106083	0.0473607
DEFB1	666.152	2.36854	0.675223	3.50779	0.000451853	0.0325783
AQP1	180.116	2.42174	0.60675	3.99133	6.57e-05	0.0136919
CRYM	3.02754	2.45814	0.70255	3.49888	0.00046722	0.0332903
KAAG1	11.0035	2.47995	0.706104	3.51216	0.000444477	0.0325076
TMEM151A	1.996	2.58051	0.775238	3.32866	0.000872647	0.0442792
TMEM156	7.69746	2.67448	0.790869	3.38169	0.000720407	0.0409143
ART4	3.11951	2.86729	0.752795	3.80886	0.00013961	0.0193464
SLC5A9	4.97515	2.88848	0.71306	4.05082	5.1e-05	0.0126435
FXYD6-FXYD2	390.686	2.94984	0.85392	3.45447	0.000551368	0.035702
FXYD2	50.5889	2.98188	0.879361	3.39097	0.000696464	0.040638
ITIH5	18.3813	3.06576	0.92378	3.31871	0.000904336	0.0443106
PKHD1	2.78097	3.09888	0.869819	3.56267	0.000367097	0.0293851
EEF1A2	27.7569	3.77431	0.753861	5.00663	5.54e-07	0.000804434
TTYH1	3.05943	4.03355	1.1854	3.4027	0.000667242	0.0400628
SFRP5	41.9256	4.76608	0.86732	5.49517	3.9e-08	0.000126975

## Sheet: Table S6
Table S6. Pathway enrichment analysis (GSE107943; 18 low- vs. 12 high-expression groups)
Term	pVal	Adjusted pVal	Odds Ratio	Combined Score	Database	DEGs
Activation of Src by protein tyrosine phosphatase alpha	0.00108504	0.0239347	50.7449	346.392	BioPlanet 2019	2
AKAP95 role in mitosis and chromosome dynamics	0.00249083	0.0359255	31.2198	187.167	BioPlanet 2019	2
Aurora B signaling	4.23048e-05	0.00766052	23.6488	238.158	BioPlanet 2019	4
Beta-1 integrin cell surface interactions	0.000334323	0.012492	13.332	106.701	BioPlanet 2019	4
Cell cycle	0.00196812	0.0349865	3.80166	23.6869	BioPlanet 2019	8
Cell cycle progression regulation by PLK3	0.000110881	0.00831605	38.4356	350.035	BioPlanet 2019	3
Cell cycle: G2/M checkpoint	0.000325124	0.012492	25.6134	205.709	BioPlanet 2019	3
Chk1/Chk2(Cds1)-mediated inactivation of cyclin B-Cdk1 complex	0.000245087	0.012492	135.354	1125.32	BioPlanet 2019	2
Control of cell cycle and breast tumor growth by estrogen-responsive protein Efp	6.47818e-05	0.00766052	47.3125	456.304	BioPlanet 2019	3
Cell cycle: G2/M checkpoint	0.00249083	0.0359255	31.2198	187.167	BioPlanet 2019	2
E2F-enabled inhibition of pre-replication complex formation	0.00108504	0.0239347	50.7449	346.392	BioPlanet 2019	2
FGF signaling pathway	0.00353794	0.0473831	10.5805	59.7187	BioPlanet 2019	3
FRS2-mediated cascade	0.000972629	0.0239347	17.0653	118.356	BioPlanet 2019	3
Cell cycle: G2/M checkpoint	0.000870867	0.0239347	57.9971	408.649	BioPlanet 2019	2
Interferon alpha/beta signaling	0.000296994	0.012492	13.7778	111.9	BioPlanet 2019	4
Interleukin-4 regulation of apoptosis	0.00223913	0.0349865	4.80289	29.3056	BioPlanet 2019	6
Oncostatin M	3.59911e-06	0.00134967	7.23477	90.6866	BioPlanet 2019	10
Phosphorylation of Emi1	0.000366432	0.012492	101.51	803.118	BioPlanet 2019	2
Polo-like kinase 1 (PLK1) pathway	8.17123e-05	0.00766052	19.7004	185.426	BioPlanet 2019	4
Progesterone-initiated oocyte maturation	0.00019973	0.0124831	30.7423	261.879	BioPlanet 2019	3
Ran role in mitotic spindle regulation	0.00108504	0.0239347	50.7449	346.392	BioPlanet 2019	2
Rb tumor suppressor/checkpoint signaling in response to DNA damage	0.00283741	0.0394085	28.9883	170.013	BioPlanet 2019	2
Ran role in mitotic spindle regulation	0.00132184	0.0247845	45.1043	298.984	BioPlanet 2019	2
Rb tumor suppressor/checkpoint signaling in response to DNA damage	7.54584e-05	0.0131298	12.7202	120.739	WikiPathway 2021	5
Signaling by insulin receptor	0.00219091	0.0349865	7.85516	48.1006	BioPlanet 2019	4
Sonic Hedgehog (SHH) receptor PTCH1 regulation of cell cycle	0.00132184	0.0247845	45.1043	298.984	BioPlanet 2019	2
Stathmin and breast cancer resistance to antimicrotubule agents	0.000492444	0.0153889	21.9499	167.174	BioPlanet 2019	3
Telomerase protein component gene hTERT transcriptional regulation	0.00132184	0.0247845	45.1043	298.984	BioPlanet 2019	2
TGF-beta regulation of extracellular matrix	0.00209353	0.0349865	3.4409	21.2266	BioPlanet 2019	9

## Sheet: Table S7
Table S7. Differential gene expression analysis (TCGA-CHOL; 23 low- vs. 13 high-expression groups)
Gene Name	baseMean	log2 Fold Change	lfcSE	stat	pVal	Adjusted pVal
MUC16	99.7711	-7.49519	0.989934	-7.5714	3.69e-14	1.7e-10
LOC554202	20.1198	-6.9596	1.07965	-6.44615	1.15e-10	1.51e-07
FAM83A	85.6492	-6.72628	0.913916	-7.35985	1.84e-13	5.66e-10
HOXC10	45.7682	-6.50052	1.14491	-5.67777	1.36e-08	7.27e-06
EREG	154.298	-6.43747	0.792247	-8.12558	4.45e-16	8.22e-12
KLK6	181.114	-6.35692	1.11998	-5.67594	1.38e-08	7.27e-06
SLC30A8	11.4532	-6.2923	1.52837	-4.11699	3.84e-05	0.00291542
SDR16C5	18.8456	-6.21691	1.40819	-4.41483	1.01e-05	0.00112391
COL17A1	153.294	-6.03523	0.756261	-7.98035	1.46e-15	8.98e-12
AGR2	1377.15	-5.91946	1.02708	-5.76336	8.25e-09	5.25e-06
CGB5	7.05647	-5.67188	1.15033	-4.93066	8.2e-07	0.000189064
CALB1	34.0236	-5.6335	0.868033	-6.48996	8.59e-11	1.31e-07
SCEL	50.7874	-5.62276	0.967599	-5.81104	6.21e-09	4.58e-06
HMX3	7.67956	-5.53143	1.70025	-3.2533	0.00114073	0.0265489
HOXC11	9.26876	-5.47297	1.26221	-4.33602	1.45e-05	0.00146049
NR0B1	6.39513	-5.39323	1.29537	-4.16347	3.13e-05	0.00253722
RTL1	91.6025	-5.38016	1.20101	-4.47968	7.48e-06	0.000907689
CXCL17	8.72984	-5.25998	1.13688	-4.62666	3.72e-06	0.000548907
CELA3A	6.87259	-5.24709	1.35835	-3.86285	0.000112072	0.00603031
CDX2	24.1563	-5.20598	0.855151	-6.08779	1.14e-09	1.1e-06
ERN2	38.1527	-4.91842	1.14626	-4.29084	1.78e-05	0.00169338
SERPINB3	2.69112	-4.90944	1.34593	-3.64762	0.000264679	0.0105734
HOTAIR	3.07495	-4.83216	1.20686	-4.00393	6.23e-05	0.00404206
ST6GALNAC1	67.9172	-4.80973	0.771787	-6.23193	4.61e-10	5e-07
DMBT1	288.253	-4.80162	0.814169	-5.89757	3.69e-09	2.84e-06
SYT8	1689.28	-4.7855	0.708046	-6.75875	1.39e-11	2.73e-08
MMP3	8.12028	-4.76416	0.933566	-5.10319	3.34e-07	9.88e-05
APCDD1L	43.507	-4.72579	0.869585	-5.43453	5.49e-08	2.25e-05
SVOPL	2.26851	-4.65823	1.47656	-3.15479	0.00160612	0.0331202
CGB	8.19527	-4.6477	0.976119	-4.76141	1.92e-06	0.000354808
IFNE	3.20246	-4.621	1.09511	-4.21966	2.45e-05	0.0021518
HOXA11	8.58685	-4.57931	1.02606	-4.46302	8.08e-06	0.000949994
C6orf176	9.13682	-4.56592	0.830131	-5.50024	3.79e-08	1.63e-05
OLFM4	2093.44	-4.48534	1.16983	-3.83417	0.000125991	0.00653173
TNNI2	152.328	-4.44717	0.616666	-7.21164	5.53e-13	1.46e-09
CALY	2.83642	-4.42292	1.29406	-3.41785	0.00063118	0.0180605
GJB6	7.39535	-4.41144	1.02663	-4.29701	1.73e-05	0.00166649
KRT6B	995.247	-4.31735	1.09447	-3.9447	7.99e-05	0.004819
CEACAM5	156.601	-4.24605	0.768792	-5.52302	3.33e-08	1.46e-05
GALNT5	52.2459	-4.23343	0.740322	-5.71836	1.08e-08	6.2e-06
CCL13	22.9697	-4.23003	0.708258	-5.97244	2.34e-09	1.88e-06
KLK5	4.78669	-4.21286	1.38848	-3.03414	0.00241222	0.0426449
PADI1	103.572	-4.19589	0.740848	-5.66363	1.48e-08	7.6e-06
AGR3	40.6768	-4.17964	1.17862	-3.54621	0.000390813	0.0136349
NOG	16.9893	-4.17783	0.748906	-5.57857	2.42e-08	1.15e-05
PDIA2	34.6279	-4.15251	0.823452	-5.0428	4.59e-07	0.000124514
DKFZP434L187	1.96718	-4.14556	1.35695	-3.05506	0.00225019	0.040753
CSF3	10.1442	-4.14414	0.999196	-4.14747	3.36e-05	0.00264015
GAL3ST3	2.36842	-4.14313	1.19464	-3.4681	0.000524156	0.016177
TBX18	57.2354	-4.14268	0.688502	-6.01694	1.78e-09	1.56e-06
KLK4	1.88999	-4.0853	1.03599	-3.9434	8.03e-05	0.00482633
ZIC1	14.8403	-4.08266	1.02316	-3.99025	6.6e-05	0.00420049
ROS1	2.4504	-4.05954	1.15489	-3.51509	0.00043961	0.0143855
NMU	9.52784	-4.05403	1.34631	-3.01121	0.00260207	0.0446317
C6orf105	65.0592	-4.05007	0.606268	-6.68034	2.38e-11	4e-08
ZIC4	18.4271	-4.04448	1.11253	-3.6354	0.000277548	0.0109688
MYH16	3.69522	-4.03593	0.799429	-5.04852	4.45e-07	0.000124508
ZNF750	11.1151	-4.0204	0.694382	-5.78989	7.04e-09	4.77e-06
ISL1	3.46102	-4.01344	1.22063	-3.28802	0.00100895	0.0245986
CST6	56.4263	-3.98624	0.648623	-6.1457	7.96e-10	8.16e-07
EPHA5	2.12225	-3.97428	1.28198	-3.10011	0.00193449	0.0370362
CYP24A1	6.45045	-3.96742	0.961075	-4.1281	3.66e-05	0.00284661
KCNN4	288.188	-3.94938	0.585104	-6.74988	1.48e-11	2.73e-08
TNS4	34.1095	-3.90087	0.847881	-4.60072	4.21e-06	0.000593594
TAGLN3	2.43136	-3.89774	1.29949	-2.99943	0.00270483	0.0458827
DQX1	26.4887	-3.76861	0.944424	-3.99038	6.6e-05	0.00420049
PPP1R1B	348.528	-3.76461	1.1335	-3.32123	0.000896232	0.0225968
CRCT1	7.93481	-3.76235	0.954238	-3.94278	8.05e-05	0.00482633
LY6D	3.85439	-3.74216	1.14736	-3.26155	0.00110805	0.026127
CDH3	257.007	-3.71448	0.646962	-5.74143	9.39e-09	5.59e-06
HIST1H2BH	6.36303	-3.6899	0.865648	-4.26259	2.02e-05	0.00185565
PCSK1	10.557	-3.68977	0.758953	-4.86166	1.16e-06	0.000244136
NDP	6.74821	-3.66858	0.633527	-5.79073	7.01e-09	4.77e-06
MYO3B	41.7225	-3.64553	0.787061	-4.63183	3.62e-06	0.000548907
TMPRSS4	743.325	-3.64309	1.01699	-3.58224	0.000340665	0.0124501
DLK1	63.2397	-3.62832	1.14912	-3.15746	0.0015915	0.0328921
HMGA2	134.256	-3.61121	0.703427	-5.13374	2.84e-07	8.89e-05
GTSF1	5.05497	-3.60313	1.16568	-3.09101	0.00199476	0.0375346
FAM83E	138.99	-3.58208	0.789313	-4.53822	5.67e-06	0.000742579
DKFZp434J0226	3.35906	-3.5676	0.83032	-4.29666	1.73e-05	0.00166649
GPRC5A	628.641	-3.53394	0.705066	-5.01222	5.38e-07	0.000141862
TCL6	5.02615	-3.50664	0.946361	-3.70539	0.000211065	0.0091657
KRT17	1944.65	-3.4891	0.816492	-4.27328	1.93e-05	0.00179545
PPBP	9.95826	-3.47478	0.896172	-3.87736	0.000105597	0.00583504
NIPAL4	4.58858	-3.43219	0.927099	-3.70208	0.000213842	0.00920146
DAPL1	1.25055	-3.42973	1.12819	-3.04002	0.00236565	0.0420666
PKIA	64.761	-3.391	0.603959	-5.61461	1.97e-08	9.57e-06
KRT16	42.7129	-3.36903	0.934481	-3.60524	0.00031186	0.0117703
SOX2	7.44394	-3.36105	0.754264	-4.45607	8.35e-06	0.00097509
DPEP1	194.088	-3.35333	0.795216	-4.21688	2.48e-05	0.0021518
PTPN20B	14.518	-3.32578	0.825709	-4.02779	5.63e-05	0.00379218
MUC4	81.304	-3.27996	0.698092	-4.69846	2.62e-06	0.000443835
TRIM29	538.709	-3.2674	0.840827	-3.88593	0.000101937	0.00573581
IL31RA	5.6392	-3.25987	0.772745	-4.21856	2.46e-05	0.0021518
HOXA11AS	3.13475	-3.2511	1.06744	-3.04569	0.00232144	0.0415563
CTSG	17.6226	-3.2385	0.981404	-3.29987	0.000967308	0.0237998
TINAG	53.7094	-3.23004	0.90688	-3.5617	0.000368458	0.0130523
SIX1	22.2341	-3.22806	0.740247	-4.36078	1.3e-05	0.00136677
CEL	155.377	-3.22799	0.649618	-4.96906	6.73e-07	0.000165555
CACNG6	8.02641	-3.20293	1.04836	-3.05519	0.00224919	0.040753
RP1	3.54545	-3.18908	0.894667	-3.56454	0.000364492	0.0129643
SERPINB5	94.6628	-3.18724	1.04844	-3.03998	0.00236591	0.0420666
C14orf34	1.06783	-3.17608	1.00445	-3.16201	0.00156686	0.0324921
ABCA13	18.1663	-3.16774	0.982784	-3.22323	0.00126753	0.0282532
GSDMC	16.6296	-3.15921	0.459469	-6.87579	6.16e-12	1.42e-08
TPSD1	9.48979	-3.15322	0.864276	-3.6484	0.00026388	0.0105644
TCEAL2	7.97198	-3.15115	0.775479	-4.06349	4.83e-05	0.00344497
SLC38A5	110.621	-3.14016	0.546425	-5.74675	9.1e-09	5.59e-06
ITGB6	633.407	-3.10664	0.819061	-3.79293	0.00014888	0.00728839
GNG4	78.0869	-3.10644	0.881235	-3.5251	0.000423317	0.0142084
PRDM8	33.1406	-3.09778	0.586456	-5.2822	1.28e-07	4.44e-05
ST8SIA2	4.08967	-3.08579	0.776321	-3.97488	7.04e-05	0.00440526
GPR110	13.2781	-3.08015	0.928734	-3.31651	0.000911505	0.0229193
SOX8	126.636	-3.06081	0.582482	-5.25478	1.48e-07	4.97e-05
CXCL14	557.059	-3.04963	0.673839	-4.52576	6.02e-06	0.000776255
RASSF10	16.5249	-3.03602	0.825119	-3.6795	0.000233692	0.00971399
ADAMTS14	131.648	-3.01283	0.473447	-6.36361	1.97e-10	2.42e-07
MMP13	3.29612	-3.00749	0.994302	-3.02472	0.00248863	0.0434122
MGC45800	12.3509	-2.99209	1.00708	-2.97106	0.00296779	0.0488307
KRT5	35.5543	-2.98431	0.808642	-3.69053	0.000223791	0.00947313
TREML2	15.1211	-2.97367	0.805007	-3.69397	0.000220781	0.00943223
ABP1	165.531	-2.95371	0.866394	-3.4092	0.000651539	0.018443
MMP1	129.41	-2.94351	0.584685	-5.03435	4.79e-07	0.000128248
FBXW10	5.06739	-2.90613	0.824424	-3.52504	0.00042342	0.0142084
NEFM	3.84496	-2.89894	0.771215	-3.75892	0.000170647	0.00794944
FOXD1	28.4261	-2.89643	0.76905	-3.76624	0.000165724	0.00782252
TMEM84	14.4581	-2.89459	0.792014	-3.65472	0.000257467	0.0104207
PNMT	6.87804	-2.8792	0.918614	-3.13429	0.00172273	0.034434
CPA4	25.4129	-2.87149	0.690265	-4.15998	3.18e-05	0.00255786
SEMA7A	527.749	-2.86635	0.381158	-7.52013	5.47e-14	2.02e-10
CA8	17.7183	-2.83281	0.753726	-3.75841	0.000170997	0.00794944
CDH26	10.8368	-2.82617	0.576968	-4.8983	9.67e-07	0.00021495
TPSB2	245.67	-2.82235	0.625099	-4.51505	6.33e-06	0.000800217
SEMA3A	77.7425	-2.81769	0.641749	-4.39065	1.13e-05	0.00123419
SLC14A1	427.512	-2.80809	0.725304	-3.87161	0.000108119	0.00592227
VILL	447.545	-2.80196	0.56083	-4.9961	5.85e-07	0.000149959
S100A5	1.14975	-2.79772	0.78402	-3.56843	0.00035912	0.0129199
LOC154822	5.38392	-2.7941	0.828721	-3.37158	0.000747377	0.0201366
CDX1	13.6966	-2.79367	0.553136	-5.05061	4.4e-07	0.000124508
LIMS3	12.9278	-2.7795	0.604372	-4.59899	4.25e-06	0.000593594
ODZ3	53.137	-2.77812	0.724124	-3.83652	0.000124789	0.0064876
KIAA0319	121.581	-2.76442	0.608686	-4.54161	5.58e-06	0.00074123
EGLN3	677.107	-2.7619	0.508014	-5.43667	5.43e-08	2.25e-05
CPA3	79.2946	-2.75156	0.633001	-4.34685	1.38e-05	0.00144004
CDHR1	26.9776	-2.73976	0.653331	-4.19353	2.75e-05	0.00229363
RAET1L	2.97444	-2.73379	0.787353	-3.47213	0.000516352	0.0160434
CHST6	25.9623	-2.7281	0.456717	-5.9733	2.33e-09	1.88e-06
CYP19A1	5.11975	-2.72529	0.736162	-3.70203	0.000213883	0.00920146
SOSTDC1	4.96993	-2.71048	0.790306	-3.42966	0.00060433	0.0176201
SFRP2	227.293	-2.7088	0.770102	-3.51745	0.000435709	0.0143855
CATSPER1	11.5933	-2.70099	0.571301	-4.72779	2.27e-06	0.000402806
PIP5K1B	19.6749	-2.68859	0.628424	-4.2783	1.88e-05	0.0017824
IL6	80.9022	-2.68625	0.780591	-3.4413	0.00057892	0.017258
GRAMD2	35.3735	-2.68534	0.61349	-4.37716	1.2e-05	0.00127532
FAM101A	85.1471	-2.68373	0.664911	-4.03623	5.43e-05	0.00369923
EPHX4	11.7552	-2.65975	0.532233	-4.99734	5.81e-07	0.000149959
SLC15A2	40.8958	-2.6517	0.52569	-5.04423	4.55e-07	0.000124514
NWD1	5.34924	-2.64107	0.742486	-3.55706	0.000375024	0.0132341
DLX5	6.50978	-2.63874	0.590934	-4.46537	7.99e-06	0.000949994
SLITRK6	8.84624	-2.6245	0.809305	-3.2429	0.00118318	0.0270592
TPSAB1	146.519	-2.58876	0.644009	-4.01975	5.83e-05	0.00386777
C4orf31	19.2015	-2.5687	0.570435	-4.50306	6.7e-06	0.000831603
NEGR1	48.7203	-2.55752	0.606638	-4.2159	2.49e-05	0.0021518
CSNK1A1P	20.8408	-2.55749	0.822876	-3.10799	0.00188361	0.0364021
COL9A3	224.67	-2.55227	0.702225	-3.63454	0.000278475	0.0109819
FOSL1	142.758	-2.54779	0.526302	-4.84094	1.29e-06	0.000259702
AFF2	62.8449	-2.53524	0.697003	-3.63735	0.000275459	0.0109096
PTGS2	167.603	-2.52459	0.58137	-4.34249	1.41e-05	0.00145247
NXF3	5.0184	-2.5226	0.761228	-3.31386	0.000920168	0.0230601
TP63	21.4182	-2.51166	0.564616	-4.44844	8.65e-06	0.000991538
TREM1	46.9827	-2.50791	0.529184	-4.7392	2.15e-06	0.000388225
GSC	4.05122	-2.50577	0.713204	-3.5134	0.000442419	0.0144518
MTUS2	14.7553	-2.5027	0.763699	-3.27707	0.0010489	0.0251947
PMCH	4.15489	-2.50063	0.618969	-4.03999	5.35e-05	0.00368104
PLAU	781.092	-2.49769	0.410709	-6.08141	1.19e-09	1.1e-06
CGB7	6.63266	-2.49663	0.538166	-4.63915	3.5e-06	0.000538068
SCG2	45.8393	-2.48607	0.538479	-4.61683	3.9e-06	0.000570742
ADD2	24.3375	-2.48216	0.533482	-4.65275	3.28e-06	0.00050798
DNAH3	9.85666	-2.48116	0.696065	-3.56455	0.000364481	0.0129643
GPR81	2.59945	-2.46683	0.710616	-3.4714	0.000517745	0.0160597
RAET1G	4.58566	-2.4535	0.587436	-4.17663	2.96e-05	0.00242689
XIRP1	16.1881	-2.45045	0.65594	-3.73579	0.000187127	0.00850645
BMP7	25.0973	-2.43856	0.708662	-3.44108	0.000579404	0.017258
PDLIM4	200.938	-2.4352	0.507504	-4.79838	1.6e-06	0.000301229
MID1	549.749	-2.43519	0.516608	-4.7138	2.43e-06	0.000423337
MYB	52.1452	-2.4292	0.613161	-3.96177	7.44e-05	0.00460755
LY75	295.601	-2.4269	0.529884	-4.58005	4.65e-06	0.000640266
GCNT1	99.5581	-2.42311	0.448248	-5.40574	6.45e-08	2.59e-05
LYPD3	98.6944	-2.40394	0.527807	-4.55458	5.25e-06	0.000702011
SCT	4.83976	-2.39997	0.617082	-3.88923	0.000100563	0.00571072
SPACA4	4.60874	-2.39782	0.809747	-2.96119	0.00306449	0.0498928
SERTAD4	9.27378	-2.39508	0.536339	-4.46561	7.98e-06	0.000949994
ZNF385D	10.93	-2.39134	0.667951	-3.5801	0.000343457	0.0125026
PTPRR	16.9962	-2.35872	0.541275	-4.35772	1.31e-05	0.00137819
ANXA1	1535.72	-2.33849	0.445735	-5.24637	1.55e-07	5.11e-05
MME	76.7985	-2.33088	0.615747	-3.78544	0.000153437	0.00735539
IGSF1	39.7764	-2.3214	0.772987	-3.00316	0.00267192	0.0455336
SLAMF9	7.44478	-2.31948	0.702029	-3.30396	0.000953278	0.0235525
PDE4B	313.871	-2.31557	0.477562	-4.84874	1.24e-06	0.000257659
SRMS	7.87457	-2.30887	0.713578	-3.23562	0.0012138	0.027487
RARRES1	334.42	-2.30831	0.54153	-4.26256	2.02e-05	0.00185565
BCL2L14	25.5378	-2.30758	0.71949	-3.20724	0.00134013	0.0294095
GUCY2C	8.59043	-2.2977	0.714163	-3.21733	0.00129389	0.028702
CHRNA1	5.71669	-2.29745	0.633179	-3.62844	0.000285139	0.0111259
SLCO4A1	172.999	-2.29584	0.469529	-4.88967	1.01e-06	0.000219308
HIST1H1D	3.30624	-2.29445	0.690774	-3.32156	0.000895149	0.0225968
S100A9	384.514	-2.29137	0.510556	-4.48798	7.19e-06	0.000884661
ULBP2	27.2842	-2.28594	0.493637	-4.63082	3.64e-06	0.000548907
HRASLS5	6.07087	-2.28235	0.659228	-3.46216	0.000535859	0.016401
MGC29506	135.22	-2.28223	0.700331	-3.25879	0.0011189	0.0262643
IL1A	14.4918	-2.27591	0.744355	-3.05756	0.00223145	0.0405351
ATP6V0D2	17.6321	-2.27132	0.697042	-3.25852	0.00111996	0.0262643
ESM1	361.288	-2.25775	0.573925	-3.93388	8.36e-05	0.00496021
JAKMIP2	17.8967	-2.25762	0.623358	-3.62171	0.000292668	0.0112766
C13orf33	120.802	-2.25196	0.519365	-4.33598	1.45e-05	0.00146049
DIO2	26.606	-2.25166	0.6061	-3.715	0.000203205	0.0089294
HDC	12.1946	-2.2487	0.658608	-3.41432	0.000639407	0.0182394
MGAT3	163.935	-2.2462	0.641577	-3.50106	0.000463404	0.0149521
CLIC3	87.5731	-2.24605	0.726946	-3.08971	0.00200351	0.0375779
TNFRSF6B	269.319	-2.24422	0.485072	-4.62657	3.72e-06	0.000548907
BCAT1	317.141	-2.23106	0.416524	-5.35638	8.49e-08	3.2e-05
CRTAC1	46.8726	-2.22912	0.650438	-3.4271	0.000610063	0.0177033
DHRS9	31.4001	-2.22747	0.649036	-3.43196	0.000599238	0.0175449
NRIP3	22.3835	-2.21697	0.399217	-5.5533	2.8e-08	1.26e-05
TDRD9	7.70412	-2.21621	0.518575	-4.27365	1.92e-05	0.00179545
GPR109A	24.1858	-2.20917	0.625324	-3.53284	0.000411116	0.0139992
PCDH7	270.281	-2.20395	0.6057	-3.63868	0.000274037	0.0108766
SLC8A2	5.99502	-2.20362	0.658804	-3.34488	0.000823176	0.0215803
SLC2A5	55.8407	-2.20346	0.50756	-4.34127	1.42e-05	0.00145247
BCL2L15	121.265	-2.20298	0.704807	-3.12565	0.00177412	0.0349074
KY	1.56627	-2.20042	0.737061	-2.9854	0.00283211	0.0475179
STRA6	182.459	-2.18888	0.730851	-2.99497	0.0027447	0.0464736
NBL1	1315.4	-2.17477	0.391138	-5.56012	2.7e-08	1.24e-05
RGS7	2.26095	-2.16684	0.693442	-3.12476	0.00177953	0.0349766
KIT	154.797	-2.1636	0.567995	-3.80919	0.000139424	0.00697932
ZNF365	54.9692	-2.15964	0.584987	-3.69177	0.000222702	0.00947313
HAS2	83.409	-2.15252	0.57242	-3.76039	0.00016965	0.00792674
BCL2A1	94.9984	-2.13944	0.495477	-4.31793	1.57e-05	0.00155443
CREB3L1	360.444	-2.13875	0.486264	-4.39834	1.09e-05	0.00119833
RGMA	77.6913	-2.13619	0.578761	-3.69097	0.000223399	0.00947313
PLCH1	88.7353	-2.12924	0.512052	-4.15824	3.21e-05	0.00255786
DNAJB13	7.23858	-2.12145	0.58987	-3.59647	0.000322561	0.0120245
CD70	10.8888	-2.11977	0.702852	-3.01596	0.0025617	0.0442852
HECW1	9.07527	-2.11544	0.621101	-3.40596	0.000659327	0.018537
OSR2	10.6861	-2.11479	0.651149	-3.24779	0.00116305	0.0266772
S100A4	1545.39	-2.11058	0.447706	-4.7142	2.43e-06	0.000423337
PDE4C	50.8274	-2.10641	0.49698	-4.23842	2.25e-05	0.00201669
ATP2A3	1129.22	-2.10579	0.449019	-4.68976	2.74e-06	0.000458924
SLC2A1	1103.68	-2.10418	0.42933	-4.90109	9.53e-07	0.000214511
TRPM6	3.15346	-2.10307	0.644363	-3.26381	0.00109926	0.026064
ICAM5	11.1197	-2.09728	0.550712	-3.80831	0.000139919	0.00697932
GREM1	527.958	-2.08919	0.541224	-3.86012	0.00011333	0.00608029
SYTL5	85.4105	-2.08508	0.674683	-3.09046	0.00199846	0.0375346
CD36	173.884	-2.08168	0.5546	-3.75348	0.000174396	0.00804664
PPFIA4	41.3033	-2.07555	0.492392	-4.21525	2.5e-05	0.0021518
COLEC12	65.0433	-2.05416	0.544317	-3.77383	0.000160758	0.00766654
C1orf133	12.6697	-2.05059	0.50571	-4.05488	5.02e-05	0.0035305
CLIC6	211.183	-2.04015	0.56621	-3.60317	0.000314365	0.0117925
GPR109B	17.0292	-2.0355	0.677284	-3.00538	0.00265245	0.0452855
LOC399959	145.993	-2.02837	0.472199	-4.2956	1.74e-05	0.00166649
SNCA	37.6328	-2.02289	0.496239	-4.07644	4.57e-05	0.00330987
IL2RA	42.4589	-2.02089	0.626467	-3.22585	0.00125599	0.0280978
SLC16A10	18.7186	-2.01694	0.445968	-4.5226	6.11e-06	0.000777493
DES	126.406	-2.01338	0.620939	-3.24247	0.00118497	0.0270666
IL13RA2	4.58015	-2.01136	0.590543	-3.40595	0.000659343	0.018537
C10orf55	5.16012	-2.0056	0.493873	-4.06097	4.89e-05	0.00346903
HK2	559.969	-2.00174	0.468384	-4.27372	1.92e-05	0.00179545
CD180	113.89	-1.99875	0.536284	-3.72703	0.000193746	0.00870862
EYA2	72.8614	-1.99844	0.639125	-3.12684	0.00176694	0.0348405
GRIK3	3.66122	-1.97913	0.651631	-3.03719	0.00238796	0.0423772
FABP5	58.289	-1.97402	0.399598	-4.94001	7.81e-07	0.00018724
CYTIP	278.257	-1.96768	0.555434	-3.54259	0.000396221	0.0137715
ROBO2	23.964	-1.966	0.498875	-3.94087	8.12e-05	0.00484908
CCL18	141.815	-1.9583	0.616979	-3.17401	0.00150347	0.0317847
GDF10	8.66464	-1.95498	0.588529	-3.32182	0.000894335	0.0225968
CD163L1	59.626	-1.94598	0.562724	-3.45814	0.000543919	0.016538
DAPP1	106.366	-1.94525	0.583685	-3.33271	0.000860049	0.0221382
TXLNB	27.0919	-1.94339	0.575238	-3.37841	0.000729075	0.0198005
PFN2	646.149	-1.94336	0.482321	-4.02919	5.6e-05	0.00378372
SEMA3C	787.087	-1.93283	0.573832	-3.36829	0.000756368	0.0202705
CHL1	48.1765	-1.92903	0.590588	-3.26629	0.00108967	0.0259214
SLC35F1	12.6797	-1.9244	0.46456	-4.14241	3.44e-05	0.00268771
UST	97.7573	-1.92227	0.556868	-3.45193	0.0005566	0.016868
TWIST2	14.4943	-1.91872	0.577667	-3.3215	0.000895343	0.0225968
MEI1	73.1941	-1.91797	0.544091	-3.52509	0.000423346	0.0142084
FOXC1	445.689	-1.91342	0.464106	-4.1228	3.74e-05	0.00286639
PPFIA2	3.58847	-1.91242	0.53653	-3.56442	0.000364665	0.0129643
DUSP2	218.564	-1.91039	0.479593	-3.98334	6.8e-05	0.00428029
BIRC7	10.502	-1.90394	0.555455	-3.4277	0.000608713	0.017692
LETM2	102.185	-1.90111	0.421368	-4.51176	6.43e-06	0.000807198
MICALCL	17.3508	-1.89844	0.498019	-3.81198	0.000137861	0.00693285
HOXD9	24.2481	-1.89794	0.624299	-3.04011	0.00236489	0.0420666
LOC645431	11.5874	-1.89754	0.419401	-4.5244	6.06e-06	0.000776255
GRIN2D	88.0916	-1.89506	0.510073	-3.71526	0.000202993	0.0089294
TWIST1	37.4273	-1.89489	0.426153	-4.44649	8.73e-06	0.0009944
MALL	1437.3	-1.89267	0.595937	-3.17596	0.00149342	0.0316777
PLA2G4D	6.86579	-1.88892	0.637973	-2.96081	0.00306829	0.0498928
PLAG1	50.6552	-1.88822	0.615424	-3.06817	0.00215377	0.0394471
RUNX3	315.387	-1.88269	0.482445	-3.9024	9.52e-05	0.00548347
BCL11B	127.467	-1.87909	0.560287	-3.35381	0.000797083	0.0210759
EGFL6	20.6211	-1.8724	0.550689	-3.40011	0.000673576	0.0187787
PCDHGB2	116.738	-1.86682	0.590555	-3.16113	0.00157161	0.032554
AREG	133.693	-1.85053	0.533362	-3.46955	0.000521332	0.0161438
MUC1	3911.61	-1.84421	0.608225	-3.03213	0.00242838	0.0428289
PLAUR	725.697	-1.8407	0.380264	-4.84059	1.29e-06	0.000259702
KLHL4	21.0844	-1.82852	0.482291	-3.79132	0.000149847	0.00728854
PYGO1	3.74533	-1.8263	0.539048	-3.38801	0.000704027	0.0193286
KREMEN2	48.8777	-1.82363	0.557129	-3.27327	0.00106313	0.0254488
EPHA4	170.748	-1.82342	0.471123	-3.87038	0.000108666	0.00593357
SYTL3	73.1363	-1.81315	0.406225	-4.46341	8.07e-06	0.000949994
TPRXL	2.94744	-1.81075	0.610854	-2.9643	0.00303372	0.0496369
C16orf89	15.8276	-1.81032	0.580206	-3.12014	0.00180764	0.0353409
MGC42105	8.33012	-1.80879	0.528071	-3.42527	0.000614186	0.0177671
SPOCD1	43.7137	-1.80862	0.373846	-4.83788	1.31e-06	0.00026043
F13A1	319.289	-1.8063	0.492303	-3.66909	0.000243418	0.0099834
DIRC3	9.02367	-1.79685	0.48378	-3.71419	0.000203853	0.00893662
BAG2	117.679	-1.79636	0.409913	-4.38229	1.17e-05	0.00126622
RRN3P1	44.4457	-1.79329	0.533433	-3.3618	0.000774368	0.0205933
ANTXR2	968.074	-1.79305	0.384655	-4.66144	3.14e-06	0.000503944
SLC7A11	356.51	-1.79274	0.590177	-3.03763	0.00238447	0.0423559
LRRC66	46.0009	-1.78965	0.550475	-3.25109	0.00114962	0.0265707
SLC2A14	22.6291	-1.78446	0.498533	-3.57943	0.000344349	0.0125104
NKX3-2	10.428	-1.77838	0.555081	-3.20381	0.00135622	0.0296568
CRABP2	274.292	-1.77617	0.578914	-3.06812	0.00215413	0.0394471
STEAP2	225.63	-1.77123	0.551296	-3.21285	0.00131426	0.0290491
PRR5L	136.421	-1.76955	0.365232	-4.84501	1.27e-06	0.00025963
FUT8	333.952	-1.76772	0.309457	-5.71233	1.11e-08	6.23e-06
LPAR5	118.348	-1.7674	0.466466	-3.78892	0.000151303	0.00731006
CACNA1F	15.2804	-1.76699	0.572225	-3.08792	0.00201562	0.037735
NTSR1	52.5704	-1.76548	0.584208	-3.02201	0.00251102	0.0436222
PLOD2	1112.48	-1.76479	0.427644	-4.12677	3.68e-05	0.00284661
C13orf15	440.859	-1.76087	0.408026	-4.31559	1.59e-05	0.00156265
DGKA	612.761	-1.7512	0.482492	-3.62949	0.000283982	0.0111042
POU2F3	25.7215	-1.74797	0.476878	-3.66544	0.000246912	0.0100819
RUNX2	95.1104	-1.73783	0.435168	-3.99348	6.51e-05	0.0041871
RHBDL2	75.4812	-1.73455	0.516664	-3.35722	0.000787305	0.0208772
LEPREL1	268.603	-1.72803	0.481419	-3.58945	0.000331382	0.0122565
CHN1	114.898	-1.72021	0.365455	-4.70704	2.51e-06	0.000433525
AMIGO2	290.685	-1.71521	0.425183	-4.03406	5.48e-05	0.00371986
GFPT2	295.711	-1.71521	0.549642	-3.12059	0.00180491	0.0353309
SLC16A3	1961.33	-1.71413	0.347574	-4.93169	8.15e-07	0.000189064
QPCT	110.311	-1.71249	0.42632	-4.01691	5.9e-05	0.00389342
PDPN	154.009	-1.70847	0.457063	-3.73794	0.000185536	0.00847589
PXDNL	5.18556	-1.70832	0.55686	-3.06777	0.00215663	0.0394477
SNCAIP	65.0443	-1.70377	0.574253	-2.96693	0.00300791	0.0493897
INPP4B	182.85	-1.70282	0.538367	-3.16294	0.00156184	0.0324921
EXTL1	10.8496	-1.69856	0.453591	-3.7447	0.000180608	0.00829181
FAM113B	201.563	-1.68966	0.442179	-3.82121	0.000132799	0.00672767
RASL11B	55.3298	-1.68784	0.510723	-3.30481	0.000950412	0.0235132
CST7	128.362	-1.68583	0.530344	-3.17874	0.00147915	0.0315233
SERPINE1	6098.9	-1.68575	0.54021	-3.12054	0.00180521	0.0353309
CD209	60.8028	-1.68464	0.488635	-3.44765	0.000565494	0.017009
SYTL1	442.376	-1.68194	0.52627	-3.19597	0.00139363	0.0301888
FOXL1	71.5878	-1.67778	0.485138	-3.45836	0.000543484	0.016538
CYTL1	8.47049	-1.6776	0.549224	-3.05448	0.00225449	0.040753
CA13	95.9935	-1.67472	0.507094	-3.30258	0.000957994	0.0236058
ITGB3	104.403	-1.67365	0.446479	-3.74856	0.000177853	0.00818568
ADAM12	192.56	-1.67186	0.486279	-3.43807	0.000585872	0.0173561
FMOD	1600.06	-1.67064	0.465541	-3.5886	0.000332463	0.0122719
HCG11	85.5784	-1.66964	0.433011	-3.85587	0.000115317	0.00609826
CD109	285.162	-1.66657	0.446333	-3.73392	0.00018852	0.0085487
CDH11	637.756	-1.66656	0.418781	-3.97955	6.9e-05	0.00433433
SIX4	53.8776	-1.66558	0.536686	-3.10345	0.00191282	0.0367739
KIF26B	414.743	-1.66517	0.510393	-3.26253	0.00110423	0.0261248
SLC7A8	231.041	-1.66293	0.391077	-4.25218	2.12e-05	0.00192823
ZNF703	103.827	-1.65789	0.41289	-4.01533	5.94e-05	0.00389899
RADIL	24.6908	-1.65311	0.467008	-3.5398	0.000400437	0.0138398
CDC42EP5	89.9926	-1.65017	0.392805	-4.20099	2.66e-05	0.00222945
CD55	1140.58	-1.64923	0.351811	-4.68783	2.76e-06	0.00045911
HOXB2	110.656	-1.64284	0.349394	-4.70196	2.58e-06	0.000440339
IGFBP3	3569.76	-1.64138	0.400035	-4.10308	4.08e-05	0.00307112
NHS	96.0446	-1.64	0.378295	-4.33523	1.46e-05	0.00146049
GPR68	94.909	-1.62985	0.443974	-3.67104	0.000241566	0.00994525
C6orf138	20.9505	-1.61662	0.519637	-3.11106	0.00186418	0.0362161
PFKFB4	72.0158	-1.60753	0.200888	-8.0021	1.22e-15	8.98e-12
OAT	835.238	-1.60719	0.400147	-4.0165	5.91e-05	0.00389342
PLBD1	586.626	-1.606	0.537477	-2.98803	0.00280781	0.047325
MMP11	3353.22	-1.60406	0.442889	-3.62182	0.00029254	0.0112766
FLNC	692.544	-1.60244	0.518145	-3.09265	0.00198379	0.0375346
E2F7	105.844	-1.60096	0.474152	-3.37646	0.000734246	0.0198699
FAM72A	23.0528	-1.59223	0.434208	-3.66699	0.000245426	0.0100434
GSDMA	11.0083	-1.5915	0.534993	-2.97482	0.00293165	0.0484391
CD53	716.569	-1.5898	0.501839	-3.16795	0.00153517	0.0322082
C1orf114	8.87278	-1.58936	0.505134	-3.1464	0.00165291	0.0336343
UCP2	1076.54	-1.58583	0.470832	-3.36815	0.000756739	0.0202705
CTRL	18.2794	-1.58466	0.447929	-3.53776	0.000403533	0.0138826
RGS16	244.174	-1.58347	0.430484	-3.67835	0.000234752	0.00972332
IGFBP6	251.814	-1.56118	0.356215	-4.38269	1.17e-05	0.00126622
DACH1	30.7008	-1.5611	0.446744	-3.49439	0.000475143	0.0151455
NR4A1	1455.82	-1.55959	0.411165	-3.7931	0.000148777	0.00728839
GJC2	83.3389	-1.55854	0.500248	-3.11553	0.00183615	0.0357469
GALNT7	409.736	-1.55805	0.468815	-3.32338	0.000889348	0.0225968
ZNF311	47.21	-1.55509	0.518301	-3.00035	0.00269666	0.0457861
KITLG	248.15	-1.55374	0.406054	-3.82644	0.000130008	0.00668365
FAM198A	43.2405	-1.55279	0.489982	-3.16907	0.00152927	0.0322074
TIMP4	10.7678	-1.55151	0.502538	-3.08736	0.00201945	0.037735
TMEM71	31.2964	-1.55105	0.44352	-3.49713	0.000470294	0.0150952
CBR3	49.0148	-1.54895	0.382515	-4.04939	5.14e-05	0.00356297
VDR	269.193	-1.54671	0.389978	-3.96614	7.3e-05	0.00453919
TRPS1	152.947	-1.54285	0.403689	-3.82187	0.000132446	0.00672767
GNA15	132.883	-1.53707	0.443078	-3.46908	0.000522245	0.016145
SH2D2A	98.3182	-1.53326	0.433146	-3.53983	0.000400382	0.0138398
ENO2	774.671	-1.53236	0.486461	-3.15002	0.00163259	0.0334047
EGR3	111.072	-1.53229	0.481106	-3.18493	0.00144787	0.0311738
HBEGF	357.652	-1.52921	0.402076	-3.80329	0.000142786	0.00708402
SIGLEC5	32.8408	-1.52635	0.512124	-2.98043	0.00287848	0.0478605
PDK1	236.435	-1.52607	0.235556	-6.47861	9.26e-11	1.31e-07
CDC42EP2	182.82	-1.52058	0.369881	-4.11099	3.94e-05	0.0029799
EPSTI1	236.573	-1.51317	0.425687	-3.55467	0.000378459	0.0133045
C12orf53	12.3361	-1.50087	0.488507	-3.07236	0.0021237	0.0391559
EMP3	426.436	-1.49787	0.386889	-3.87157	0.000108139	0.00592227
GALNT12	236.243	-1.49596	0.381632	-3.9199	8.86e-05	0.00520691
GHRLOS	9.52537	-1.49169	0.404836	-3.68467	0.000228996	0.00958356
RASD2	84.9355	-1.49074	0.389735	-3.825	0.000130772	0.00668566
ITPR1	307.208	-1.48915	0.405	-3.67691	0.000236074	0.00974717
NAALAD2	16.9914	-1.48866	0.402755	-3.69619	0.000218855	0.00939346
SLC2A3	732.571	-1.48663	0.394623	-3.76721	0.000165079	0.00781206
SAMSN1	122.332	-1.48081	0.472772	-3.1322	0.00173502	0.034506
SEMA3B	694.802	-1.47501	0.437404	-3.37219	0.000745731	0.0201216
PKNOX2	28.8006	-1.46922	0.443484	-3.3129	0.000923324	0.0230601
F2RL2	38.5699	-1.45551	0.4312	-3.37549	0.000736844	0.019911
HOXD8	13.6007	-1.45431	0.472661	-3.07685	0.00209202	0.0386878
PRUNE2	70.8704	-1.44811	0.441734	-3.27823	0.00104459	0.0251356
TSPAN13	799.103	-1.4461	0.4706	-3.0729	0.00211992	0.0391253
UCHL1	136.274	-1.43777	0.483511	-2.97361	0.00294323	0.0485436
KCNE3	223.866	-1.43745	0.372777	-3.85605	0.000115236	0.00609826
PRKAR2B	104.546	-1.43612	0.432129	-3.32336	0.000889391	0.0225968
DCBLD2	1436.82	-1.43406	0.481633	-2.9775	0.00290605	0.0481866
PLA2G4A	35.2064	-1.42839	0.415126	-3.44086	0.000579868	0.017258
WNT5A	211.018	-1.42654	0.399931	-3.56696	0.00036115	0.0129643
XYLT1	241.989	-1.42469	0.392102	-3.63348	0.000279629	0.0109833
FAM72D	58.6607	-1.41945	0.425328	-3.33731	0.000845929	0.0219585
SLC25A12	217.332	-1.41695	0.355401	-3.9869	6.69e-05	0.00423108
TXNIP	7294.98	-1.41492	0.424635	-3.33208	0.000861985	0.0221571
MXRA5	1003.1	-1.40453	0.429677	-3.26881	0.00108001	0.0258195
VIM	28912.5	-1.40337	0.369605	-3.79694	0.000146494	0.00720984
AP1S2	282.04	-1.39821	0.34949	-4.00072	6.32e-05	0.0040752
FMNL1	809.422	-1.39806	0.397717	-3.51521	0.000439407	0.0143855
PRKCDBP	402.986	-1.39592	0.418559	-3.33507	0.000852782	0.022079
EFNB2	730.538	-1.39132	0.356038	-3.9078	9.31e-05	0.0054228
GPR173	9.20458	-1.38364	0.464092	-2.98139	0.00286945	0.0478605
FAM72B	111.776	-1.38318	0.371621	-3.72203	0.000197628	0.00883153
COL24A1	6.72427	-1.37642	0.430534	-3.197	0.00138864	0.0301515
ANKRD37	69.1818	-1.37336	0.35599	-3.85787	0.000114379	0.00609826
MARK1	95.4904	-1.37133	0.454225	-3.01906	0.00253562	0.0439069
SNPH	77.9084	-1.36462	0.362011	-3.76955	0.000163542	0.00776476
BASP1	385.011	-1.36381	0.446901	-3.0517	0.00227549	0.0410121
RHOJ	145.111	-1.36216	0.340244	-4.00348	6.24e-05	0.00404206
EGR2	219.576	-1.35985	0.455796	-2.98346	0.00285007	0.0476889
KLF2	527.996	-1.35794	0.36785	-3.69157	0.000222875	0.00947313
KIAA1755	82.9041	-1.35714	0.431731	-3.14349	0.00166945	0.0336736
SLC11A1	160.301	-1.35145	0.349442	-3.86745	0.000109977	0.00598744
ANKRD34A	17.9268	-1.34868	0.34505	-3.90864	9.28e-05	0.00542108
ACRBP	53.6247	-1.34715	0.444691	-3.0294	0.00245037	0.0429708
SLC46A3	378.393	-1.34126	0.364393	-3.6808	0.000232505	0.00968649
CHST11	160.182	-1.33749	0.346207	-3.86327	0.000111878	0.00603031
CCDC88C	435.485	-1.33196	0.391491	-3.40227	0.000668285	0.0187161
C6orf114	7.14177	-1.33046	0.42376	-3.13966	0.00169144	0.0340427
PGD	2248.01	-1.32992	0.349861	-3.80128	0.000143949	0.0071036
C7orf23	206.947	-1.32755	0.386753	-3.43254	0.000597952	0.0175449
SRGN	1110.33	-1.31477	0.395133	-3.32741	0.000876587	0.0224076
ADAM8	674.825	-1.31461	0.415727	-3.16221	0.00156579	0.0324921
EFR3B	36.3058	-1.31457	0.382688	-3.43509	0.000592353	0.0174487
PLTP	703.409	-1.31187	0.337749	-3.88417	0.000102681	0.00574267
CYTH4	305.2	-1.31145	0.42343	-3.0972	0.00195356	0.0373172
EAF2	37.1506	-1.31064	0.412195	-3.17966	0.00147449	0.0314968
GPR85	9.9156	-1.30871	0.402324	-3.25287	0.00114246	0.0265512
SLC4A8	24.9565	-1.30228	0.392194	-3.32051	0.000898534	0.0226239
PRDM1	240.074	-1.30105	0.382937	-3.39755	0.000679911	0.0189268
GLI2	80.339	-1.29984	0.424743	-3.0603	0.00221117	0.0402857
GPR161	81.066	-1.29972	0.398838	-3.25876	0.001119	0.0262643
NAALADL1	42.5003	-1.29733	0.401543	-3.23085	0.00123421	0.0277788
PDK3	73.31	-1.29252	0.337854	-3.82569	0.000130408	0.00668558
WSCD1	85.1821	-1.29045	0.420832	-3.06643	0.00216629	0.0395853
CAMKK1	118.396	-1.28167	0.321053	-3.99208	6.55e-05	0.00419726
TRAF5	681.489	-1.27254	0.403224	-3.15591	0.0016	0.0330309
C5orf62	394.859	-1.27198	0.374066	-3.40041	0.000672845	0.0187787
NXPH3	21.1595	-1.26986	0.399875	-3.17566	0.00149497	0.0316777
HOXB4	57.9526	-1.26633	0.361532	-3.50267	0.000460623	0.0148884
HRH1	146.522	-1.26085	0.404635	-3.11603	0.00183306	0.0357243
FERMT3	538.638	-1.25776	0.399859	-3.1455	0.00165803	0.0336343
BHLHE40	3778.91	-1.25403	0.325168	-3.85657	0.000114988	0.00609826
NEK3	143.911	-1.24858	0.334138	-3.73672	0.000186433	0.00849584
ABCA7	522.007	-1.24808	0.396858	-3.14492	0.00166135	0.0336343
RPIA	396.973	-1.24709	0.254722	-4.89591	9.79e-07	0.000214998
DDIT4	4584.7	-1.2385	0.403261	-3.07121	0.00213193	0.0392292
THBD	569.852	-1.23295	0.362993	-3.39661	0.000682266	0.0189352
LIX1L	409.471	-1.2321	0.296706	-4.1526	3.29e-05	0.00260376
RNASET2	1120.86	-1.23022	0.263128	-4.67536	2.93e-06	0.000483546
SAMD9	517.424	-1.22708	0.35952	-3.41311	0.000642261	0.0182663
NRP2	609.853	-1.22654	0.353201	-3.47265	0.000515347	0.0160392
PLEK2	350.736	-1.22585	0.394406	-3.10809	0.00188299	0.0364021
ST3GAL4	695.931	-1.22505	0.370244	-3.30876	0.00093711	0.0232464
DPYSL3	1365.91	-1.22411	0.40392	-3.03057	0.0024409	0.0428632
TPM2	2677.65	-1.22389	0.361274	-3.3877	0.00070482	0.0193286
COL12A1	1218.19	-1.2233	0.381881	-3.20336	0.00135834	0.0296681
FYN	550.667	-1.22006	0.355529	-3.43168	0.000599851	0.0175449
C8orf73	307.128	-1.21502	0.390598	-3.11066	0.0018667	0.036227
NYNRIN	279.973	-1.21478	0.360935	-3.36564	0.000763668	0.0204156
FBXO32	190.654	-1.2131	0.276885	-4.38124	1.18e-05	0.00126622
CYB5R2	95.3877	-1.2101	0.399998	-3.02526	0.00248421	0.0433928
SPAG4	77.3752	-1.19501	0.363496	-3.28753	0.00101071	0.0246091
DOCK11	160.463	-1.19056	0.401425	-2.96584	0.00301861	0.0494774
P4HA1	922.441	-1.18621	0.257873	-4.59999	4.23e-06	0.000593594
C7orf68	185.656	-1.18432	0.280466	-4.22271	2.41e-05	0.00214184
RNASE1	1038.06	-1.1835	0.314607	-3.76184	0.000168669	0.00792102
SLC7A1	1258.42	-1.18296	0.284527	-4.15765	3.22e-05	0.00255786
LOXL1	443.819	-1.17376	0.319121	-3.67811	0.00023497	0.00972332
EZR	5584.18	-1.17131	0.261614	-4.47723	7.56e-06	0.000912176
CDKN2D	177.124	-1.16401	0.33511	-3.47351	0.000513699	0.0160149
TPK1	73.0836	-1.16386	0.357868	-3.2522	0.00114514	0.0265512
CDCA4	251.968	-1.16321	0.218646	-5.32004	1.04e-07	3.75e-05
STXBP1	268.254	-1.15716	0.33446	-3.45979	0.000540595	0.0164929
P4HA3	57.8992	-1.15438	0.36004	-3.20624	0.0013448	0.0294769
RELT	209.291	-1.14918	0.350429	-3.27935	0.00104048	0.0251021
ADAMTS6	48.3539	-1.14666	0.360671	-3.17924	0.00147664	0.0315061
LRP4	30.0011	-1.13887	0.369373	-3.08325	0.00204755	0.038056
LOC374443	68.1291	-1.1388	0.367746	-3.09669	0.00195696	0.0373172
ABCB9	169.092	-1.13652	0.320738	-3.54345	0.000394924	0.0137523
GDPD5	484.355	-1.12706	0.373758	-3.01549	0.00256562	0.0442948
SLC39A8	250.163	-1.12643	0.315946	-3.56524	0.000363518	0.0129643
ST3GAL1	1435.98	-1.12477	0.355887	-3.16048	0.00157507	0.0325892
PLK1	434.553	-1.12191	0.364383	-3.07892	0.00207753	0.0384968
TSC22D1	3220.55	-1.10965	0.238348	-4.6556	3.23e-06	0.00050798
EDARADD	31.3771	-1.10298	0.313981	-3.51288	0.000443275	0.0144542
TRIM16	626.265	-1.10019	0.342769	-3.20971	0.00132868	0.0292253
NR4A2	194.477	-1.09884	0.363635	-3.02183	0.00251248	0.0436222
TNK2	1007.32	-1.09767	0.269052	-4.07977	4.51e-05	0.00328859
MCTP2	303.854	-1.09473	0.326139	-3.35662	0.000789003	0.0208922
ITPKB	446.944	-1.09109	0.326605	-3.3407	0.000835662	0.0217502
EPHA2	1448.91	-1.08059	0.319629	-3.38075	0.000722871	0.0197065
AXL	733.324	-1.07917	0.333302	-3.23782	0.00120447	0.0273285
MAMSTR	11.5489	-1.07299	0.30525	-3.51511	0.000439567	0.0143855
SAP30	79.4314	-1.06825	0.30973	-3.44897	0.000562731	0.0169702
IQCG	144.608	-1.06657	0.303307	-3.51647	0.000437328	0.0143855
CDC42EP3	322.193	-1.06261	0.299066	-3.55309	0.000380735	0.013359
TMEM173	440.955	-1.04983	0.329371	-3.18737	0.00143571	0.0309912
RUNX1	1205.11	-1.04454	0.251847	-4.14751	3.36e-05	0.00264015
C6orf170	48.6079	-1.04409	0.329902	-3.16484	0.00155169	0.0324326
LOC338758	16.8109	-1.04205	0.307698	-3.3866	0.000707644	0.0193773
NAV1	432.69	-1.04114	0.311239	-3.34514	0.000822417	0.0215803
EFEMP2	638.952	-1.03928	0.295507	-3.51694	0.000436549	0.0143855
STK38L	904.689	-1.0305	0.304397	-3.38539	0.000710769	0.019434
TIMP3	3727.25	-1.02847	0.315135	-3.26359	0.00110012	0.026064
IER5	741.137	-1.0267	0.252042	-4.07354	4.63e-05	0.00332526
FXYD5	2666.84	-1.02595	0.346487	-2.961	0.00306638	0.0498928
RAD51L1	30.2617	-1.02313	0.227232	-4.50257	6.71e-06	0.000831603
LRIG1	706.69	-1.01601	0.301421	-3.37073	0.000749702	0.0201698
GNG2	233.562	-1.01279	0.333798	-3.03413	0.00241229	0.0426449
FAM108C1	639.489	-1.00855	0.268159	-3.76102	0.00016922	0.00792671
RHOU	2152.77	1.00464	0.303627	3.3088	0.000936973	0.0232464
CES2	1888.66	1.01584	0.334102	3.04052	0.00236171	0.0420666
ASL	1759.46	1.02507	0.307768	3.33064	0.000866451	0.0222409
CRYZ	3470.89	1.02591	0.266162	3.85446	0.000115985	0.00611608
C9orf7	1672.02	1.02623	0.276547	3.71086	0.000206558	0.00903371
ETFB	3476.65	1.02814	0.287312	3.57847	0.000345618	0.0125319
TSPAN15	3768.51	1.0286	0.320495	3.20939	0.00133015	0.0292253
FRAT1	245.148	1.03359	0.322031	3.20961	0.00132914	0.0292253
C9orf150	1323.12	1.0337	0.330966	3.12327	0.00178856	0.0350792
PLLP	1657.61	1.03754	0.338122	3.06853	0.00215117	0.0394471
SHC2	2699.01	1.04191	0.309817	3.36298	0.00077105	0.0205643
STBD1	1257.77	1.04597	0.295611	3.53832	0.000402678	0.0138826
C11orf54	1410.93	1.05194	0.303476	3.46629	0.000527699	0.016232
ATRN	2976.88	1.05724	0.311808	3.39068	0.000697192	0.0192769
UQCRQ	3024.8	1.05825	0.285847	3.70214	0.000213792	0.00920146
TSPAN6	2187.97	1.065	0.303779	3.50585	0.000455143	0.014763
RAB17	1728.85	1.08022	0.345451	3.127	0.00176602	0.0348405
STOM	9009.69	1.08269	0.306061	3.5375	0.000403931	0.0138826
MYO1B	3865.95	1.08321	0.244917	4.42278	9.74e-06	0.00109654
NDRG2	2833.22	1.0857	0.330441	3.28561	0.00101763	0.0247123
MOBKL2B	757.899	1.08697	0.278282	3.90601	9.38e-05	0.00542877
LPHN1	453.612	1.09683	0.36403	3.01302	0.00258659	0.0444691
ACAA2	2951.05	1.09843	0.270937	4.05418	5.03e-05	0.0035305
ALAD	2042.84	1.10493	0.259057	4.26519	2e-05	0.00185242
EEPD1	1135.01	1.10778	0.285465	3.88061	0.000104195	0.00579224
ADCY9	1375.07	1.11399	0.284587	3.9144	9.06e-05	0.00530996
HSD17B11	6130.87	1.11801	0.366323	3.05198	0.00227341	0.0410121
MMP15	5236.99	1.12222	0.311343	3.60445	0.000312819	0.0117824
CPEB4	1170.23	1.12317	0.347286	3.23415	0.00122007	0.0275717
RNF5P1	323.735	1.12869	0.29151	3.87189	0.000107996	0.00592227
FAM69B	451.839	1.1339	0.369582	3.06807	0.00215446	0.0394471
C9orf3	768.987	1.14677	0.300142	3.82074	0.000133052	0.00672767
ECHDC2	1885.52	1.1468	0.25749	4.45375	8.44e-06	0.000979506
ARRDC2	5947.62	1.15372	0.326704	3.5314	0.000413371	0.0140242
C8orf79	364.072	1.15818	0.343836	3.36839	0.000756076	0.0202705
CYP2J2	317.016	1.16345	0.376342	3.09146	0.00199176	0.0375346
STAP2	1558.3	1.16874	0.285308	4.0964	4.2e-05	0.00313544
AQP3	2622.78	1.17913	0.362035	3.25694	0.00112619	0.0262768
GNAZ	287.715	1.18291	0.363932	3.25035	0.00115264	0.0265915
DHCR24	13750	1.18515	0.336319	3.5239	0.000425245	0.0142366
GATS	355.191	1.18744	0.247003	4.80739	1.53e-06	0.000293983
MLLT3	545.115	1.19146	0.378751	3.14577	0.00165651	0.0336343
C5orf33	1050.16	1.19682	0.317513	3.76937	0.000163659	0.00776476
UNC5CL	1951.82	1.20527	0.332754	3.62212	0.000292203	0.0112766
C9orf163	20.5256	1.21802	0.374887	3.24904	0.00115794	0.0266471
TST	3124.51	1.22354	0.313208	3.90648	9.36e-05	0.00542877
BCAM	5513.1	1.2272	0.300754	4.0804	4.5e-05	0.00328859
SLC10A5	27.8229	1.22778	0.310623	3.95263	7.73e-05	0.00472388
TMEM37	1219.46	1.24358	0.361994	3.43537	0.000591744	0.0174487
PECR	797.187	1.24947	0.271485	4.60234	4.18e-06	0.000593594
MBOAT1	1222.64	1.26217	0.388692	3.24722	0.00116539	0.0266855
TSPAN12	1092.96	1.26899	0.424734	2.98773	0.00281062	0.0473291
REEP6	2016.05	1.27807	0.4062	3.1464	0.00165297	0.0336343
ALDH1B1	2249.35	1.28259	0.411918	3.1137	0.00184756	0.0359311
METTL7A	3734.07	1.28434	0.304463	4.21837	2.46e-05	0.0021518
ABHD3	1709.88	1.28656	0.260698	4.93505	8.01e-07	0.000189064
EPHX1	4219.61	1.28769	0.388691	3.3129	0.000923353	0.0230601
DHDPSL	591.596	1.29558	0.433451	2.98899	0.00279899	0.0472195
GLYCTK	534.823	1.29944	0.348152	3.73239	0.00018967	0.00857976
C10orf114	53.888	1.30072	0.360417	3.60893	0.000307461	0.0116294
AS3MT	393.801	1.30096	0.378031	3.4414	0.000578711	0.017258
PID1	461.53	1.30812	0.429283	3.04721	0.00230974	0.0414271
TRIM10	86.8319	1.31173	0.412862	3.17715	0.0014873	0.031624
C5orf4	1420.07	1.31199	0.40218	3.2622	0.00110552	0.0261248
LOC100101266	14.8348	1.3186	0.445138	2.96221	0.00305435	0.0498928
ALDH4A1	2280.35	1.32735	0.443517	2.99279	0.00276436	0.0467635
GPRC5C	2582.7	1.33984	0.309592	4.32776	1.51e-05	0.00149465
SOCS2	463.55	1.34095	0.328779	4.07858	4.53e-05	0.00329245
CX3CR1	63.0756	1.35298	0.427007	3.16852	0.00153219	0.0322074
HAAO	558.929	1.35904	0.41146	3.30296	0.000956686	0.0236051
C9orf116	152.011	1.36705	0.428189	3.19263	0.00140985	0.0304685
SLC43A1	1105.51	1.39725	0.37607	3.71539	0.000202892	0.0089294
RTN4RL1	508.45	1.39834	0.446218	3.13376	0.0017258	0.034434
TMPRSS9	7.64662	1.40053	0.416596	3.36185	0.000774212	0.0205933
SORBS1	1645.32	1.40567	0.401755	3.49882	0.000467318	0.0150258
KHK	514.283	1.40993	0.382482	3.68627	0.000227568	0.00956718
NRTN	96.2297	1.41026	0.44504	3.16884	0.00153051	0.0322074
TP53INP1	2829.33	1.41377	0.338484	4.17678	2.96e-05	0.00242689
MMP24	1268.91	1.42015	0.36113	3.93252	8.41e-05	0.00497248
GUSBP3	158.904	1.42171	0.413392	3.43914	0.000583569	0.0173157
ABCC6	640.991	1.42436	0.442154	3.2214	0.00127564	0.0283996
HRSP12	1398.22	1.43743	0.34573	4.15766	3.22e-05	0.00255786
LOC113230	456.129	1.43787	0.35909	4.00422	6.22e-05	0.00404206
ALCAM	4810.72	1.45171	0.403823	3.59491	0.000324503	0.0120504
CFB	21228.3	1.45365	0.450109	3.22956	0.00123982	0.0278711
SLC37A4	3129.81	1.47309	0.336538	4.3772	1.2e-05	0.00127532
GCNT4	215.219	1.47807	0.459826	3.21441	0.00130713	0.028961
SLC17A4	536.4	1.48084	0.476785	3.10589	0.00189704	0.0365849
DKFZp779M0652	14.4665	1.48769	0.492775	3.01901	0.00253602	0.0439069
KIF12	3292.11	1.50182	0.438621	3.42397	0.000617142	0.0178247
LOC100133612	22.6045	1.5184	0.35953	4.2233	2.41e-05	0.00214184
CSPP1	1193.3	1.52351	0.38528	3.95429	7.68e-05	0.00470664
ALDH2	5622.57	1.52512	0.334318	4.56188	5.07e-06	0.000682965
CYB5A	1677.17	1.53419	0.299815	5.11712	3.1e-07	9.54e-05
DGCR10	11.161	1.54069	0.457806	3.36539	0.000764369	0.0204156
ELFN1	115.32	1.56262	0.486681	3.21078	0.00132376	0.0292241
NLRP9	20.1852	1.56667	0.485513	3.22684	0.00125165	0.0280346
LPIN2	2355.86	1.56991	0.345922	4.53835	5.67e-06	0.000742579
MT1F	391.036	1.57251	0.500432	3.1423	0.00167625	0.033774
F10	863.79	1.57965	0.479811	3.29223	0.000993946	0.0243616
APOM	476.054	1.58468	0.527163	3.00606	0.00264661	0.0452616
PXMP2	536.878	1.59834	0.416063	3.84159	0.00012224	0.00639113
ANG	947.535	1.6019	0.441987	3.62431	0.000289737	0.0112516
DTNA	576.996	1.60336	0.492248	3.25722	0.00112508	0.0262768
SORBS2	3076.26	1.63646	0.470495	3.47816	0.000504864	0.0157661
RTN4RL2	166.944	1.6425	0.465714	3.52683	0.000420563	0.0142084
PBLD	605.634	1.64274	0.434222	3.78317	0.000154841	0.00740349
AQP7	104.35	1.64527	0.362881	4.5339	5.79e-06	0.000752595
UBD	16654.4	1.64719	0.491652	3.35033	0.000807159	0.0212813
AIF1L	312.612	1.65686	0.546977	3.02912	0.00245269	0.0429708
CHAD	50.8864	1.67078	0.562702	2.96921	0.00298565	0.0490678
PPP1R1A	126.511	1.67362	0.554943	3.01584	0.00256267	0.0442852
SLC5A9	870.626	1.68042	0.531425	3.16211	0.00156631	0.0324921
MLXIPL	939.5	1.6825	0.496244	3.39048	0.000697711	0.0192769
ACSM1	77.694	1.68725	0.567343	2.97396	0.00293987	0.0485315
AGT	29803.2	1.69235	0.529482	3.19623	0.00139235	0.0301888
HUNK	897.73	1.70372	0.408554	4.17012	3.04e-05	0.0024862
TM4SF4	28689	1.70952	0.567164	3.01416	0.0025769	0.0443674
DGCR9	121.435	1.72275	0.464649	3.70765	0.000209193	0.00912433
AZGP1	2843.42	1.72714	0.540217	3.19712	0.00138805	0.0301515
ELFN2	282.121	1.7347	0.490598	3.53589	0.000406399	0.0139415
C6orf41	14.2816	1.73506	0.462049	3.75513	0.00017325	0.00801379
LYPD6	450.856	1.73526	0.576987	3.00744	0.00263454	0.0451049
SLC27A5	441.617	1.74594	0.588963	2.96443	0.00303246	0.0496369
C22orf45	11.639	1.76169	0.572431	3.07756	0.00208703	0.0386342
PCDH19	31.8296	1.76739	0.483951	3.65199	0.000260217	0.0104631
WNT2B	51.8342	1.77046	0.519464	3.40824	0.000653844	0.0184516
AKR1C1	8806.86	1.77823	0.513974	3.45977	0.000540647	0.0164929
PDZK1	2639.21	1.77875	0.521883	3.40834	0.000653604	0.0184516
ABCC6P1	80.3992	1.78268	0.4527	3.93788	8.22e-05	0.00489402
CKB	2140.55	1.78997	0.442017	4.04956	5.13e-05	0.00356297
CBS	904.668	1.79167	0.351216	5.10133	3.37e-07	9.88e-05
PCSK6	1051.63	1.79258	0.465643	3.84968	0.000118272	0.00621886
GAMT	1411.43	1.79908	0.418825	4.29554	1.74e-05	0.00166649
GPR98	39.9727	1.81107	0.51406	3.52307	0.000426573	0.0142366
PALM3	1145.31	1.82144	0.521162	3.49497	0.000474119	0.0151432
SGEF	361.574	1.83274	0.453944	4.03736	5.41e-05	0.00369501
PRR18	23.4006	1.83374	0.569297	3.22106	0.00127719	0.0283998
SLC6A1	250.247	1.8344	0.547308	3.35167	0.000803244	0.0212084
FCN3	191.195	1.83465	0.537772	3.41157	0.000645898	0.0183285
FAM131C	91.9437	1.84915	0.589831	3.13504	0.0017183	0.0344331
SPEF1	51.2661	1.85338	0.598512	3.09664	0.00195725	0.0373172
KLF15	430.831	1.87345	0.447396	4.18746	2.82e-05	0.0023452
A1CF	345.824	1.87484	0.481523	3.89357	9.88e-05	0.00562685
LRRC19	17.9965	1.88322	0.623123	3.02223	0.00250917	0.0436222
VTN	31018.6	1.88552	0.538849	3.49917	0.000466717	0.0150258
TMPRSS2	1961.43	1.88987	0.481695	3.92338	8.73e-05	0.00514855
CYP4F2	146.68	1.89478	0.59636	3.17724	0.00148682	0.031624
PTH1R	217.069	1.89607	0.620707	3.0547	0.00225287	0.040753
SLC19A3	251.372	1.90344	0.526366	3.61619	0.000298977	0.0114006
SLC27A2	765.605	1.90386	0.617922	3.08107	0.00206258	0.0382583
TPPP3	1933.62	1.90521	0.547589	3.47927	0.000502774	0.0157541
TACR2	33.1242	1.90782	0.550284	3.46698	0.000526342	0.0162173
CYP3A7	131.781	1.90964	0.559797	3.41132	0.000646503	0.0183285
SLCO4C1	185.441	1.91199	0.554923	3.44551	0.000569983	0.0171051
NR1I3	52.9378	1.92964	0.609777	3.1645	0.0015535	0.0324336
C20orf56	1051.42	1.94206	0.529911	3.66488	0.000247458	0.0100819
SLC17A1	72.3371	1.94493	0.573429	3.39175	0.000694472	0.019245
APOB	10264.4	1.94593	0.626444	3.10632	0.00189434	0.0365711
ALDH8A1	297.462	1.95049	0.642684	3.03492	0.00240603	0.0426158
CTTNBP2	483.854	1.95111	0.51063	3.82098	0.000132923	0.00672767
HLF	470.099	1.96434	0.408853	4.80452	1.55e-06	0.000295144
AMH	80.3029	1.96733	0.636584	3.09045	0.00199852	0.0375346
NR0B2	686.225	1.9701	0.557509	3.53375	0.00040971	0.0139771
AKAP7	1112.79	1.99055	0.426735	4.66462	3.09e-06	0.000500569
GLT1D1	35.9646	2.00727	0.638204	3.14518	0.00165983	0.0336343
CHST13	283.249	2.01362	0.483242	4.1669	3.09e-05	0.00251047
LYPD6B	1480.16	2.01978	0.589619	3.42558	0.000613493	0.0177671
PCDHGA10	115.878	2.02355	0.613285	3.29954	0.000968446	0.0237998
RBP5	173.937	2.03414	0.55047	3.69529	0.00021964	0.00940528
TM4SF5	499.239	2.03552	0.600593	3.38918	0.000701029	0.0193286
PROC	959.306	2.04863	0.601525	3.40573	0.000659884	0.018537
GATA5	5.8752	2.05501	0.600477	3.42229	0.000620954	0.0178788
ENHO	22.8863	2.05603	0.507723	4.0495	5.13e-05	0.00356297
BAAT	2369.65	2.06249	0.517096	3.98861	6.65e-05	0.00421513
AKR1C4	190.688	2.07522	0.697213	2.97645	0.00291609	0.0482685
AGTR1	391.117	2.0829	0.632172	3.29484	0.000984787	0.0241692
F12	884.364	2.08533	0.629868	3.31074	0.000930482	0.0231442
CYP4F22	21.2435	2.09566	0.660076	3.17487	0.00149902	0.0317269
OGDHL	1118.46	2.09581	0.576816	3.63341	0.0002797	0.0109833
SLC45A2	6.95385	2.13122	0.63936	3.33337	0.000858015	0.0221261
CDH12	19.9896	2.13439	0.553326	3.85738	0.000114607	0.00609826
C4BPB	707.106	2.13565	0.690745	3.09181	0.00198939	0.0375346
CT62	3.54708	2.15523	0.676752	3.18466	0.00144924	0.0311738
ASGR1	958.082	2.1656	0.630106	3.43688	0.00058846	0.0174048
DBC1	17.7565	2.16632	0.65519	3.3064	0.000945016	0.023411
C2orf82	30.3965	2.1693	0.532351	4.07493	4.6e-05	0.00331831
DGCR5	386.678	2.17145	0.417096	5.20612	1.93e-07	6.24e-05
IP6K3	35.9172	2.17501	0.693351	3.13696	0.00170711	0.0342671
DPP10	94.7109	2.20889	0.520773	4.24156	2.22e-05	0.00199842
CYP2D6	217.818	2.21255	0.621733	3.55869	0.000372708	0.0131776
ANXA13	5013.66	2.23244	0.605391	3.6876	0.000226378	0.00953891
CRYM	358.374	2.2608	0.584684	3.8667	0.00011032	0.00598843
G6PC	675.555	2.26584	0.618585	3.66293	0.000249343	0.0101363
MBOAT4	91.0946	2.26617	0.648422	3.49489	0.00047425	0.0151432
CYS1	1670.6	2.26989	0.660938	3.43434	0.000593997	0.0174567
CLVS1	156.116	2.27287	0.721024	3.15228	0.00161999	0.0332576
ZDHHC8P1	188.736	2.27336	0.477009	4.76586	1.88e-06	0.000350572
LRP2	9.66472	2.28089	0.745042	3.06142	0.00220289	0.0401744
ABCB4	234.997	2.28575	0.765643	2.98539	0.00283213	0.0475179
OSTalpha	49.1964	2.29523	0.605589	3.79009	0.000150594	0.00729491
CYP2C9	931.12	2.29596	0.590543	3.88788	0.000101122	0.00572489
GPD1	260.697	2.29764	0.598582	3.83847	0.000123803	0.00645456
C2CD4A	1039.02	2.30087	0.680157	3.38285	0.000717377	0.0195857
TSPO2	19.565	2.31118	0.621423	3.71918	0.000199874	0.00887682
SLC25A18	84.984	2.32104	0.636838	3.64463	0.000267775	0.010651
SMAD5OS	32.9982	2.32351	0.504344	4.607	4.09e-06	0.000589035
ACSM5	127.772	2.36858	0.700945	3.37913	0.000727156	0.0197941
C8B	554.121	2.37555	0.765161	3.10464	0.00190511	0.0366639
GHRHR	50.2558	2.37799	0.754839	3.15033	0.00163087	0.0334047
SHISA9	167.568	2.37839	0.652342	3.64592	0.000266432	0.0106205
ANGPTL1	266.771	2.38612	0.684373	3.48658	0.000489246	0.0155147
PLGLB2	556.12	2.39315	0.552886	4.32848	1.5e-05	0.00149465
AQP9	498.716	2.39574	0.752141	3.18523	0.00144641	0.0311738
KLKB1	256.478	2.40578	0.516985	4.65348	3.26e-06	0.00050798
FAM19A4	11.4407	2.40638	0.739861	3.25248	0.00114404	0.0265512
APOC1	4919.86	2.41161	0.621807	3.87839	0.000105151	0.0058278
MAT1A	1433.5	2.42694	0.813302	2.98406	0.00284453	0.0476394
PAQR9	154.297	2.43304	0.695897	3.49627	0.00047182	0.0151179
GPR64	90.2022	2.43763	0.73302	3.32546	0.000882735	0.0225024
KLB	67.6421	2.46907	0.666033	3.70713	0.000209618	0.00912433
LRRC3B	1.27657	2.47155	0.834641	2.96121	0.00306428	0.0498928
SLC17A2	66.9388	2.47881	0.748181	3.31312	0.00092261	0.0230601
AMBP	13301.5	2.47912	0.673064	3.68334	0.000230202	0.00961225
APOC2	1713.6	2.48151	0.711863	3.48594	0.000490402	0.0155246
LOC389332	332.452	2.49119	0.796382	3.12813	0.00175921	0.0348235
GLTPD2	33.0871	2.49813	0.80464	3.10466	0.00190497	0.0366639
MGC27382	4.4559	2.5018	0.566625	4.41526	1.01e-05	0.00112391
DIO1	113.657	2.50995	0.765084	3.28062	0.0010358	0.0250218
TMEM86B	758.478	2.51118	0.507818	4.94503	7.61e-07	0.000184879
NRAP	24.5956	2.52795	0.600922	4.20678	2.59e-05	0.00219296
FTCD	1048.03	2.53	0.755635	3.34818	0.000813454	0.0213862
SLC1A7	206.918	2.53687	0.694368	3.6535	0.00025869	0.0104413
HABP2	9098.95	2.53892	0.555422	4.57116	4.85e-06	0.000663084
FAM151A	13.577	2.58717	0.813363	3.18083	0.00146851	0.0314419
UGT2B7	897.195	2.61768	0.7463	3.50754	0.000452274	0.0146957
BAALC	154.964	2.63905	0.65355	4.03801	5.39e-05	0.00369501
C19orf77	1762.69	2.66534	0.67506	3.9483	7.87e-05	0.00477846
SERPINF2	2874.07	2.66602	0.632966	4.21195	2.53e-05	0.00216329
GHR	561.901	2.66784	0.496514	5.37313	7.74e-08	2.98e-05
C2CD4C	160.392	2.66844	0.546534	4.88248	1.05e-06	0.000224817
PCDHA10	58.1768	2.75408	0.78129	3.52505	0.000423409	0.0142084
C8A	472.814	2.75557	0.828473	3.32608	0.000880782	0.0224837
ORM1	18887.9	2.76182	0.833905	3.31191	0.000926603	0.02311
FETUB	60.3864	2.78062	0.907528	3.06395	0.00218438	0.0398763
SERPINA10	542.687	2.78666	0.755567	3.68816	0.000225877	0.00953891
SAA4	490.627	2.80562	0.931294	3.0126	0.00259018	0.0444691
LEAP2	220.569	2.81002	0.547201	5.13526	2.82e-07	8.89e-05
LOC647859	6.52316	2.81415	0.830499	3.38851	0.000702736	0.0193286
FGL1	3923.13	2.82	0.714194	3.9485	7.86e-05	0.00477846
RDH16	269.541	2.82202	0.772503	3.65308	0.000259109	0.0104413
RBP4	8359.72	2.82381	0.845364	3.34035	0.000836728	0.0217502
MASP1	487.689	2.84134	0.556488	5.10583	3.29e-07	9.88e-05
KCNH3	537.914	2.85019	0.656382	4.34228	1.41e-05	0.00145247
A1BG	1628.21	2.85913	0.798096	3.58245	0.000340392	0.0124501
TMEM151A	349.902	2.86099	0.711062	4.02355	5.73e-05	0.00381966
HULC	111.519	2.87876	0.920558	3.12719	0.00176484	0.0348405
ALDOB	3458.59	2.88312	0.796891	3.61797	0.000296928	0.0113695
CYP2E1	3049.41	2.88589	0.878167	3.28627	0.00101525	0.0246871
ADH6	567.432	2.90831	0.648962	4.48148	7.41e-06	0.000906006
PDZK1P1	147.086	2.90925	0.623065	4.66925	3.02e-06	0.000493739
ABCG5	87.7883	2.91574	0.807929	3.6089	0.000307496	0.0116294
ANGPTL3	365.617	2.92999	0.929669	3.15165	0.0016235	0.0332927
HPX	4456.64	2.93395	0.9665	3.03564	0.00240025	0.0425543
FST	269.457	2.93787	0.609979	4.81635	1.46e-06	0.000284043
UGT2B10	203.837	2.96404	0.904037	3.27867	0.00104296	0.025129
COX6A2	5.5026	2.97046	0.966934	3.07204	0.00212604	0.0391598
CFHR3	167.916	2.99045	0.933725	3.20271	0.0013614	0.0296997
KIF1A	42.7919	2.99157	0.841419	3.55539	0.000377419	0.0132932
GUCA2B	61.1775	2.99373	0.647013	4.627	3.71e-06	0.000548907
F2	1792.09	2.99555	0.918472	3.26145	0.00110844	0.026127
ENPP7	12.6725	3.00703	0.83617	3.5962	0.000322905	0.0120245
CYP3A43	4.11468	3.00981	0.933313	3.22487	0.00126029	0.0281257
SLC2A2	766.702	3.01693	0.928784	3.24826	0.00116113	0.0266772
TAL2	8.69449	3.02452	0.64919	4.6589	3.18e-06	0.000505786
HFE2	46.3527	3.08351	0.977707	3.15381	0.00161151	0.0331464
ADH1A	800.968	3.08794	0.834	3.70257	0.000213427	0.00920146
LOC285733	77.3506	3.09311	0.620187	4.98739	6.12e-07	0.000152641
CNGB1	31.0063	3.10048	0.813253	3.81245	0.000137597	0.00693285
SLC38A4	164.862	3.1033	0.891338	3.48162	0.000498393	0.0156968
LOC388387	47.6491	3.1375	0.682524	4.59691	4.29e-06	0.000595041
UGT1A1	334.058	3.16117	0.965041	3.27569	0.00105405	0.0252644
PAX2	66.9907	3.16266	0.99856	3.16723	0.00153901	0.0322219
CREB3L3	521.29	3.17007	0.776726	4.08132	4.48e-05	0.00328859
APOH	5227.44	3.23565	0.751462	4.3058	1.66e-05	0.00162474
AHSG	2661.16	3.27833	1.06028	3.09196	0.0019884	0.0375346
ABCG8	112.989	3.279	0.960715	3.41308	0.000642329	0.0182663
PRAMEF8	10.907	3.34979	0.956211	3.50319	0.000459726	0.0148854
APOA1	9279.85	3.34986	1.12391	2.98054	0.00287745	0.0478605
LIPC	627.587	3.37241	0.582928	5.78529	7.24e-09	4.77e-06
GBP7	49.0231	3.39754	1.01087	3.361	0.000776619	0.0206234
KNG1	1183.53	3.40771	0.89985	3.78697	0.000152494	0.00733653
ADH1C	2047.26	3.41604	0.816808	4.18218	2.89e-05	0.00238952
SLC22A1	427.958	3.41864	0.957187	3.57154	0.000354885	0.0128107
HPR	321.6	3.43977	1.10119	3.12369	0.001786	0.0350663
CDH16	172.743	3.44949	0.950062	3.63081	0.000282533	0.011071
ACSM2B	378.884	3.45184	0.857183	4.02695	5.65e-05	0.00379218
HAO1	299.33	3.45678	1.13433	3.04741	0.00230824	0.0414271
ZNF536	13.091	3.47446	1.03977	3.34156	0.000833095	0.0217489
FCN2	16.7094	3.48036	1.10953	3.13678	0.00170816	0.0342671
INHBE	696.124	3.49531	0.711262	4.91424	8.91e-07	0.000203077
C1QL4	63.7309	3.54527	0.630731	5.62089	1.9e-08	9.48e-06
OTC	146.827	3.57163	1.12879	3.16412	0.0015555	0.0324388
APOA5	199.043	3.59223	1.20121	2.99052	0.00278507	0.0470707
SLC22A7	295.927	3.59738	1.04243	3.45096	0.000558607	0.0169011
CYP2A7	4.87125	3.60483	1.10379	3.26587	0.0010913	0.0259214
ADCY8	18.4594	3.63466	1.16576	3.11785	0.00182179	0.0355798
MPPED1	14.8244	3.64365	0.996004	3.65827	0.000253927	0.0103
AGXT	744.392	3.66256	1.10252	3.322	0.000893758	0.0225968
APOC1P1	22.9601	3.6737	1.07949	3.40317	0.00066609	0.0186829
DAO	68.9042	3.68013	1.05636	3.48379	0.000494364	0.0156232
UPB1	261.298	3.68955	0.894152	4.12631	3.69e-05	0.00284661
UGT2B4	960.113	3.69934	0.802301	4.61092	4.01e-06	0.000582584
F7	589.469	3.71479	0.702397	5.28874	1.23e-07	4.37e-05
ADAMTS16	420.274	3.76808	0.706798	5.3312	9.76e-08	3.6e-05
APOA2	6459.85	3.7698	1.05168	3.58456	0.000337647	0.0124136
TF	3965.88	3.78611	0.858396	4.41067	1.03e-05	0.00113885
DSG1	40.0537	3.81678	0.859734	4.43949	9.02e-06	0.001021
CABP1	71.699	3.82736	0.785762	4.87089	1.11e-06	0.000235675
LPA	37.9115	3.8437	1.26802	3.03127	0.00243525	0.0428455
SERPINC1	1190.3	3.87274	1.03097	3.75639	0.00017238	0.00799358
C6orf142	36.5451	3.87912	0.87177	4.4497	8.6e-06	0.000991538
RFPL4A	6.53489	3.88632	0.778588	4.99149	5.99e-07	0.000151478
TAT	362.253	3.89252	0.805849	4.83033	1.36e-06	0.000267627
SLC22A10	21.3444	3.92282	0.991171	3.95777	7.57e-05	0.00465422
SULT2A1	693.893	3.94545	1.32362	2.9808	0.00287498	0.0478605
UBE2U	5.36784	3.96693	1.23565	3.21039	0.00132556	0.0292253
ACSM2A	689.062	3.98575	0.919358	4.33537	1.46e-05	0.00146049
APOC3	2527.19	4.05481	1.17617	3.44747	0.00056586	0.017009
PLG	1851.74	4.12916	1.37468	3.00372	0.00266699	0.0454917
FGF21	35.8374	4.30222	1.14969	3.74208	0.000182502	0.00835796
PLAC4	132.378	4.61847	0.875719	5.27392	1.34e-07	4.56e-05
CYP3A4	335.465	4.67691	0.867106	5.3937	6.9e-08	2.71e-05
LRRC7	27.9127	4.91612	0.965668	5.0909	3.56e-07	0.000102769
OR11A1	4.22064	4.97958	1.38475	3.59601	0.000323137	0.0120245
CYP2A6	651.673	5.14665	1.22156	4.21317	2.52e-05	0.0021616
CDC20B	210.611	5.39419	0.851884	6.33207	2.42e-10	2.79e-07
OR12D2	14.1716	5.40303	1.40383	3.84877	0.000118713	0.00622435

## Sheet: Table S8
Table S8. Pathway enrichment analysis (TCGA-CHOL; 23 low- vs. 13 high-expression groups)
Term	pVal	Adjusted pVal	Odds Ratio	Combined Score	Database	DEGs
Amino acid metabolism	0.000443503	0.0120756	6.65687	51.3964	BioPlanet2019	6
Complement and coagulation cascades	0.000418878	0.0120756	12.5215	97.3911	BioPlanet2019	4
Complement and coagulation cascades	0.000873595	0.0351753	10.195	71.802	KEGG 2021	4
Complement and coagulation cascades	0.000202915	0.021497	15.3133	130.204	WikiPathways 2021	4
Cysteine and methionine metabolism	0.00200468	0.041597	13.064	81.1574	KEGG 2021	3
Dissolution of fibrin clot	0.000679555	0.0150068	67.6667	493.566	BioPlanet2019	2
EGFR1 pathway	0.000115583	0.00612591	8.63626	78.2922	BioPlanet2019	6
Extracellular matrix organization	0.00122194	0.0231295	9.27481	62.2091	BioPlanet2019	4
FRA pathway	3.42308e-05	0.00226779	25.0846	257.929	BioPlanet2019	4
Glycosaminoglycan biosynthesis: keratan sulfate	0.00249083	0.0412544	31.2198	187.167	BioPlanet2019	2
Integrin beta-5 pathway	0.00320529	0.0499648	27.0544	155.372	BioPlanet2019	2
Interleukin-1 regulation of extracellular matrix	3.09704e-05	0.00226779	11.0784	115.021	BioPlanet2019	6
Metabolism	0.00036538	0.0120756	2.69018	21.2916	BioPlanet2019	19
Mucin type O-glycan biosynthesis	0.000768177	0.0351753	18.6195	133.53	KEGG 2021	3
O-glycan biosynthesis	0.000446403	0.0120756	22.764	175.608	BioPlanet2019	3
Oncostatin M	5.00897e-08	1.32738e-05	8.93934	150.265	BioPlanet2019	12
Peptide hormone biosynthesis	2.58227e-05	0.00226779	68.354	722.109	BioPlanet2019	3
Post-translational protein modification	0.000455682	0.0120756	6.6215	50.9439	BioPlanet2019	6
TGF-beta signaling pathway	0.00209353	0.0369857	3.4409	21.2266	BioPlanet2019	9
TGF-beta signaling pathway	0.0012714	0.0351753	9.1713	61.1509	KEGG 2021	4
Urokinase-type plasminogen activator (uPA) and uPAR-mediated signaling	0.00120859	0.0231295	15.7502	105.815	BioPlanet2019	3
Vitamin C (ascorbate) metabolism	0.000679555	0.0150068	67.6667	493.566	BioPlanet2019	2
Vitamin D Receptor Pathway	0.0003071	0.021497	7.15329	57.8582	WikiPathways 2021	6

## Sheet: Table S9
Table S9. Connected Perturbagens (GSE107943; 18 low- vs. 12 high-expression groups)
PerturbagenId	Perturbagen	GeneTargets	Correlation	#Signatures	pVal	zScore
BRD-K79090631	CGP 60474	CDK1	+	495	0	37.7309
BRD-K60230970	MG-132	PSMB1	+	2193	6.52135e-202	30.2957
BRD-K50691590	179324-69-7	PSMB5, PSMB1, PSMB2, PSMB8, PSMB9, PSMB6, PSMA1, PSMA2, PSMA3, PSMA4, PSMA5, PSMA6, PSMA7, PSMA8, PSMB10, PSMB11, PSMB3, PSMB4, PSMB7, PSMD1, PSMD14, ADRM1, PSMC2, PSMC1, PSMC4, PSMC6, PSMC3, PSMC5, PSMD2, PSMD3, PSMD12, PSMD11, PSMD6, PSMD7, PSMD13, PSMD4, PSMD8, SEM1	+	2112	5.28667e-181	28.6645
BRD-K02708799	GSK 1059615	NA	+	569	2.38308e-127	23.9776
BRD-K49865102	PD-0325901	MAP2K1, MAP2K2	+	639	2.97351e-111	22.3816
BRD-A75409952	C23H24O8	PIK3CA, PIK3CG, PLK1	+	785	1.41058e-92	20.3744
BRD-K53417444	OTSSP167	NA	+	101	1.28957e-85	19.5739
BRD-K13390322	AT-7519	CDK2, CDK1, CDK9, CDK4, CDK5, CDK6, CDK14, CDK11B, CDK8, CDK7, CDK3, CDK16, CDK17, CDK18, CDK13, CDK10, CDK20, CDK15, CDK19, CDK12	+	226	3.65536e-80	18.9235
BRD-K13662825	Dinaciclib	CDK1, CDK2, CDK5, CDK9	+	111	6.77845e-79	18.7689
BRD-K87909389	Alvocidib	CDK2, CDK4, CDK1, CDK6, CDK7, CDK9, CDK5, CDK8, EGFR, PYGM	+	267	9.24004e-75	18.2562
BRD-K72414522	AZD-5438	CDK14, CDK1, CDK4, CDK11B, CDK2, CDK8, CDK7, CDK9, CDK3, CDK6, CDK5, CDK16, CDK17, CDK18, CDK13, CDK10, CDK20, CDK15, CDK19, CDK12	+	210	6.22356e-65	16.9756
BRD-K49328571	Dasatinib	ABL1, FYN, LCK, SRC, KIT, YES1, EPHA2, LYN, PDGFRB, BCR, HCK, FGR, FRK, BLK, SRMS	+	662	5.77966e-64	16.8443
BRD-K81258678	Triptolide (PG490)	NA	+	25	3.54131e-58	16.0367
BRD-K59317601	MLN-0128	MTOR	+	172	1.03344e-57	15.97
BRD-K64800655	PHA-793887	CDK1, CDK2, CDK4, CDK5, CDK7, CDK9, CDK14, CDK11B, CDK8, CDK3, CDK6, CDK16, CDK17, CDK18, CDK13, CDK10, CDK20, CDK15, CDK19, CDK12	+	224	7.65724e-57	15.8446
BRD-K43389698	BMS-387032	CDK2, CDK7, CDK9	+	166	1.58173e-56	15.7989
BRD-K37764012	PF-03758309	PAK4	+	146	1.0964e-52	15.2313
BRD-K29415052	BGT-226	MTOR, PIK3CD, PIK3R2, PIK3R1, PIK3CA, PIK3CB, PIK3CG, PIK3R5, PIK3R3	+	93	3.41587e-45	14.0585
BRD-K19220233	CHEMBL585951	MAPK8	+	181	2.84353e-39	13.0585
BRD-K37687095	AZD-8330	MAP2K1, MAP2K2	+	160	9.78353e-37	12.606
BRD-K40175214	TORIN1	MTOR	+	234	2.44915e-27	10.7676
BRD-A36630025	4,11-Diethyl-4,9-dihydroxy-1H-pyrano[3',4':6,7]indolizino[1,2-b]quinoline-3,14(4H,12H)-dione	TOP1	+	80	1.40747e-26	10.6053
BRD-K37890730	Camptothecin	TOP1	+	87	1.64888e-25	10.3728
BRD-K80343549	TAK-285	ERBB2, EGFR	+	31	6.33046e-23	9.78814
BRD-K21680192	Mitoxantrone	TOP2A	+	399	7.79309e-23	9.76709
BRD-K52233191	R547	NA	+	34	1.33124e-22	9.71268
BRD-K51313569	Palbociclib	CDK4, CDK6, CCND1	+	198	3.59421e-22	9.61095
BRD-K71726959	N9-Isopropylolomoucine	CDK1, CDK5	+	56	1.46487e-21	9.46521
BRD-K14529030	Meisoindigo	NA	+	36	1.67696e-21	9.45107
BRD-A13122391	PG 490	NA	+	88	4.62952e-21	9.3442
BRD-K26667523	TAK-733	MAP2K1, MAP2K2	+	35	1.10201e-20	9.25197
BRD-A52530684	AC1OCDAW	TOP2A	+	66	1.20958e-20	9.24201
BRD-K12184916	Dactolisib	MTOR, PIK3CA, PIK3CG, PIK3CD, PIK3R2, PIK3R1, PIK3CB, PIK3R5, PIK3R3	+	224	1.71967e-20	9.20429
BRD-A35588707	Teniposide	TOP2A	+	95	8.39057e-19	8.77705
BRD-K26838195	Allitinib	NA	+	86	1.77255e-18	8.69251
BRD-K68174511	TORIN-2	MTOR	+	169	2.04219e-17	8.41045
BRD-K44844162	Taselisib	PIK3CD, PIK3R2, PIK3R1, PIK3CA, PIK3CB, PIK3CG, PIK3R5, PIK3R3	+	42	3.93468e-17	8.33319
BRD-A28467416	PI 3-K/mTOR Inhibitor III, PKI-179	MTOR, PIK3CA	+	38	6.2449e-17	8.27835
BRD-A68009927	AC1MJ3VH	TOP2A	+	93	8.12942e-17	8.24688
BRD-A25736793	BRD-A25736793	NA	+	129	1.27758e-16	8.19266
BRD-A59985574	C23H24CLN3O5	TOP1	+	15	3.64253e-16	8.06564
BRD-K05104363	CI-1040	MAP2K1, MAP2K2	+	199	5.25988e-16	8.02064
BRD-K00615600	AG 14361	PARP1	+	83	7.92912e-16	7.97007
BRD-K49371609	PIK 75	PIK3CA	+	50	9.02226e-16	7.9541
BRD-K88573743	A-443654	NA	+	126	2.56306e-15	7.82378
BRD-A87130939	Nordihydroguaiaretic acid	NA	+	16	5.37313e-15	7.7301
BRD-K12343256	Trametinib	MAP2K1, MAP2K2	+	126	6.18602e-15	7.71215
BRD-A44863528	Proglumide	CCKBR, CCKAR	+	29	1.15873e-14	7.63166
BRD-K74148702	BSPBIO_001592	PTGS1, PTGS2	+	61	1.67497e-14	7.58403
BRD-K17953061	Staurosporine	CDK2, GSK3B	+	52	2.01209e-14	7.56021
BRD-K71799778	BML-259	CDK2, CDK5	+	45	2.96014e-14	7.50983
BRD-K07310275	PF-04691502	MTOR, PIK3CD, PIK3R2, PIK3R1, PIK3CA, PIK3CB, PIK3CG, PIK3R5, PIK3R3	+	39	9.25936e-14	7.35908
BRD-A80960055	BRD-A80960055-001-01-7	NA	+	11	9.98203e-14	7.34904
BRD-A79465854	Auranofin	NA	+	51	2.83622e-13	7.20813
BRD-K67868012	PI-103	PIK3CA, PIK3CG, MTOR, PIK3CB, PIK3CD	+	250	6.05288e-13	7.10416
BRD-K99113996	AZD2014	NA	+	35	1.22984e-12	7.00558
BRD-K43389675	Daunorubicin	TOP2A	+	36	1.93481e-12	6.94186
BRD-K82244583	MEK162 (ARRY-162, ARRY-438162)	MAP2K1, MAP2K2	+	33	2.11822e-12	6.92906
BRD-A30437061	(+)-Camptothecin	TOP1	+	15	2.66585e-12	6.89645
BRD-K79239947	869288-64-2	NA	+	68	3.53136e-12	6.85638
BRD-K56032964	AP26113	NA	+	30	4.76739e-12	6.81336
BRD-K44974079	Ticagrelor	NA	+	20	1.01321e-11	6.70411
BRD-K70490179	Rimcazole	SIGMAR1	+	26	1.03235e-11	6.70137
BRD-K21361524	KPT-330	XPO1	+	37	1.29355e-11	6.66834
BRD-K68232650	LACOSAMIDE	SCN1A, SCN2A, SCN3A, SCN4A, SCN5A, SCN7A, SCN8A, SCN9A, SCN10A, SCN11A	+	26	1.74298e-11	6.62443
BRD-K61397605	Romidepsin	NA	+	38	2.44467e-11	6.57427
BRD-K48812570	Macitentan	EDNRB, EDNRA	+	33	2.58611e-11	6.56589
BRD-K14619660	Altrenogest	NA	+	26	4.05708e-11	6.49847
BRD-K92093830	Doxorubicin	TOP2A	+	92	4.69382e-11	6.4765
BRD-A18328003	Apitolisib (gdc-0980, rg7422)	NA	+	108	4.87171e-11	6.47088
BRD-K24576554	AT-9283	JAK2, AURKA, AURKB, JAK3, ABL1, FLT3	+	86	9.75508e-11	6.36515
BRD-K42918627	EX-8678	NA	+	178	9.93747e-11	6.3623
BRD-K01896723	MLS003128614	NA	+	10	9.96782e-11	6.36184
BRD-K87737963	Momelotinib	JAK1, JAK2	+	130	1.93006e-10	6.25958
BRD-K04548931	Epirubicin	TOP2A	+	27	2.0889e-10	6.24724
BRD-K18190982	COT-10B	NA	+	74	2.54127e-10	6.21653
BRD-K21025364	761437-28-9	NA	+	114	2.68977e-10	6.20761
BRD-K92158425	MLS003128613	NA	+	9	2.99173e-10	6.19087
BRD-A71390734	AC1Q6JJ5	TOP2A	+	79	3.89753e-10	6.14905
BRD-U00779237	WZ-3105	CLK2, CSNK1E, FLT3, ULK1	+	12	4.1982e-10	6.13725
BRD-K44876623	Zolpidem	GABRA1, GABRA2, GABRA3, GABRG2, GABRB1	+	28	5.63008e-10	6.09044
BRD-K20526256	HG-14-10-04	NA	+	92	7.3239e-10	6.04819
BRD-K85751432	Refametinib	NA	+	31	1.02613e-09	5.99362
BRD-U51951544	ZG-10	IRAK1	+	16	1.08606e-09	5.98438
BRD-K81814927	MLS003329221	NA	+	11	1.1582e-09	5.97391
BRD-K53780220	MLS003128610	NA	+	8	1.19046e-09	5.96942
BRD-A73909368	dactinomycin	POLR2A	+	15	1.657e-09	5.91524
BRD-K44942188	tetrahydropalmatine	NA	+	20	4.1086e-09	5.76394
BRD-K92571446	WZ3105	CLK2, CSNK1E, FLT3, ULK1	+	130	5.54762e-09	5.71308
BRD-K89014967	Pimasertib	MAP2K1, MAP2K2	+	53	5.94855e-09	5.70119
BRD-A83081521	Prosteride	SRD5A2, SRD5A1	+	31	7.88576e-09	5.65295
BRD-K64538373	RO4987655	MAP2K1, MAP2K2	+	38	9.10361e-09	5.62823
BRD-K56844688	Epirubicin HCl	NA	+	41	9.59476e-09	5.61915
BRD-K23228615	GDC-0980 (RG7422)	MTOR, PIK3CD, PIK3R2, PIK3R1, PIK3CA, PIK3CB, PIK3CG, PIK3R5, PIK3R3	+	39	1.33577e-08	5.5617
BRD-K60997853	Milciclib (PHA-848125)	CDK1, CDK2, CDK4, NTRK1	+	42	1.37012e-08	5.55727
BRD-K77681376	MLS003128609	NA	+	9	1.43198e-08	5.54956
BRD-A62025033	SCHEMBL6851809	MTOR	+	90	1.47365e-08	5.54454
BRD-K39484304	Triptolide	NA	+	9	1.48029e-08	5.54375
BRD-K69932463	AZD-8055	MTOR	+	220	1.55872e-08	5.53471
BRD-K89561498	SN-38	NA	+	42	1.59561e-08	5.53061
BRD-K12683773	SCHEMBL2231351	NA	+	27	1.63451e-08	5.52638
BRD-K79222491	MLS003128612	NA	+	11	1.96306e-08	5.49414
BRD-K42805893	Osimertinib	EGFR, ERBB2, ERBB3, ERBB4	+	91	2.05213e-08	5.48631
BRD-A45498368	WYE 125132	MTOR	+	201	2.24217e-08	5.47063
BRD-K47983010	BX-795	PDPK1, PDK1	+	121	2.97351e-08	5.42039
BRD-K53281329	BAY 61-3606	SYK	+	115	3.67052e-08	5.38262
BRD-K75958547	Pitavastatin Calcium	HMGCR	+	38	4.50561e-08	5.34561
BRD-U61997977	BRD-K01425431	NA	+	106	5.44207e-08	5.31131
BRD-K49749421	MLS001060805	NA	+	1	5.65824e-08	5.30421
BRD-K03618428	CHEMBL1242477	NA	+	71	8.9297e-08	5.22034
BRD-K61829047	CHEMBL520231	XPO1	+	53	9.635e-08	5.20625
BRD-K52560704	CHEMBL3347630	NA	+	73	1.56996e-07	5.11485
BRD-K06543683	Bisindolylmaleimide IX	SIRT1	+	19	1.92339e-07	5.07639
BRD-K13646352	Midostaurin	FLT3, KIT, PDGFRB, PDGFRA, PRKCZ, PRKCQ, PRKCE, PRKD3, PRKCA, PRKCD, PRKCG, PRKCB, PRKCH, PRKCI, PRKD1, KDR	+	44	2.03227e-07	5.06591
BRD-K51544265	Cabozantinib	KDR, MET	+	115	2.502e-07	5.02616
BRD-K53792571	HSCI1_000314	ARG2, ARG1	+	44	2.82017e-07	5.00314
BRD-K07762753	Aminopurvalanol	CDK2, CDK1, CDK5	+	35	4.54118e-07	4.91055
BRD-K42898655	Temsirolimus (CCI-779, NSC 683864)	NA	+	42	4.64595e-07	4.90607
BRD-K71603915	EVP-6124 (hydrochloride)	CHRNA7, CHRFAM7A	+	14	5.08296e-07	4.8884
BRD-K68103045	CGS 20625	GABRA1, GABRA2, GABRA3, GABRA5, GABRA4, GABRA6	+	25	5.08634e-07	4.88827
BRD-K50168500	Canertinib	EGFR, ERBB2, ERBB4	+	172	5.29562e-07	4.88032
BRD-K68747584	PF-03814735	NA	+	31	6.50221e-07	4.83969
BRD-K26304855	MLS003329219	NA	+	12	7.77479e-07	4.80404
BRD-K07691486	Seliciclib	CDK2, CDK9, CDK7, CDK1, CDK5	+	143	9.26284e-07	4.76888
BRD-K11636097	JNJ-7706621	CDK1, CDK2, AURKA, AURKB	+	14	1.01919e-06	4.74958
BRD-K11973162	Tipiracil (hydrochloride)	TYMP	+	20	1.02658e-06	4.74812
BRD-K68870568	Flumatinib (mesylate)	ABL1	+	24	1.06078e-06	4.74149
BRD-K03390685	Cobimetinib	MAP2K1, MAP2K2	+	35	1.25529e-06	4.70727
BRD-K42436189	AZ20	NA	+	79	1.38553e-06	4.6871
BRD-A26423207	SPARFLOXACIN	NA	+	15	1.53763e-06	4.66573
BRD-A92630576	Trimebutine	OPRD1, OPRK1, OPRM1	+	9	1.6858e-06	4.64678
BRD-K43568579	SCHEMBL17857056	NA	+	33	1.7519e-06	4.63883
BRD-K01193369	BRD-K01193369	NA	+	2	1.88556e-06	4.62361
BRD-U07805514	EMF-sumo1-1	NA	+	75	2.257e-06	4.58619
BRD-K83405785	Pimavanserin	HTR2A	+	34	2.40781e-06	4.57266
BRD-K17210248	AB01274770-01	TOP2A	+	14	2.69331e-06	4.54914
BRD-K75832278	SA-84869	NA	+	7	2.78252e-06	4.54227
BRD-K79018442	ZINC6718453	NA	+	64	2.91413e-06	4.53253
BRD-K56291712	UNII-CVL1685GPH	NA	+	29	3.14261e-06	4.51656
BRD-K84935204	BRD-K84935204	NA	+	2	3.32749e-06	4.50443
BRD-K69650333	Idarubicin	TOP2A	+	10	3.78157e-06	4.47719
BRD-K45681478	2-(Allylamino)-3-chloronaphthoquinone	NA	+	9	3.99058e-06	4.46569
BRD-U60236422	WH-4-025	NA	+	93	4.944e-06	4.41961
BRD-A11678676	NSC627609	PIK3CA, PIK3CG, PLK1	+	22	5.40034e-06	4.40049
BRD-K55696337	Topotecan	TOP1, TOP1MT	+	11	6.24651e-06	4.3688
BRD-K05804044	AZ628	BRAF, RAF1	+	192	6.28693e-06	4.36739
BRD-K99475619	Genz-644282	NA	+	39	6.32393e-06	4.36611
BRD-K16485616	Mocetinostat	HDAC1, HDAC2, HDAC3, HDAC11, HDAC8	+	131	6.38712e-06	4.36394
BRD-K67880862	CHEMBL1456973	NA	+	2	6.80284e-06	4.35013
BRD-K72827473	CEP-37440	NA	+	24	7.42648e-06	4.33086
BRD-K83837640	Quisinostat	HDAC1, MDM2	+	55	7.53808e-06	4.32757
BRD-K11927976	UNII-5308DT8060	SYK	+	14	7.98713e-06	4.31481
BRD-K95212245	DM161	NA	+	1	8.29238e-06	4.30651
BRD-K41887956	AC1NX97Q	NA	+	7	1.07606e-05	4.2485
BRD-A35869383	PCI-32765	BTK	+	129	1.10603e-05	4.24234
BRD-A18497530	IN1451	MAPK3	+	13	1.18933e-05	4.22602
BRD-K83726357	BRD-K83726357	NA	+	2	1.24602e-05	4.21552
BRD-K25284112	SA-1938820	NA	+	6	1.2878e-05	4.20807
BRD-M16762496	PIK-75	PIK3CA	+	15	1.3941e-05	4.19011
BRD-K68488863	ENMD-2076	AURKA, FLT3, KDR, PDGFRA, SRC, AURKB, FGFR3, KIT, CSF1R	+	56	1.48044e-05	4.17645
BRD-K74057757	cortisone-acetate	TUBA4A, TUBB1, TUBB4A, TUBB8, TUBB, TUBA1A, TUBB4B, TUBB3, TUBA1B, TUBB2A, TUBA3E, TUBA1C, TUBB6, TUBB2B	+	41	1.53114e-05	4.16878
BRD-K78126613	Menadione	NA	+	111	1.60474e-05	4.15807
BRD-K72238567	2-Fluoroadenosine	RRM1	+	14	1.63453e-05	4.15387
BRD-K95241801	BRD-K95241801	NA	+	1	1.66543e-05	4.14958
BRD-K86118762	OSI-906 (Linsitinib)	IGF1R, INSR	+	26	1.72732e-05	4.14122
BRD-K82522873	N6022	NA	+	27	1.92664e-05	4.11611
BRD-K41438959	Perampanel	GRIA3, GRIA2, GRIA4, GRIA1	+	33	1.93288e-05	4.11536
BRD-M80207679	Nemonapride	NA	+	25	1.94636e-05	4.11376
BRD-K99545815	PF-562271	PTK2, PTK2B	+	201	2.03709e-05	4.10323
BRD-K70549064	BIO2_000413	CDK2, GSK3B	+	14	2.41323e-05	4.06388
BRD-K75703168	BRD-K75703168	NA	+	1	2.70831e-05	4.03688
BRD-K66643665	BRD-K66643665	NA	+	1	2.88453e-05	4.02206
BRD-K60219430	ZINC77024257	MDM2	+	114	2.96255e-05	4.01577
BRD-K43586850	Lacidipine	NA	+	38	3.08664e-05	4.00609
BRD-K13154216	Everolimus	FKBP1A	+	42	3.14622e-05	4.00157
BRD-K39716612	(3S,5R) Fluvastatin sodium salt	HMGCR	+	4	3.27787e-05	3.99186
BRD-K92441787	Bexarotene	RXRA, RXRB, RXRG	+	30	3.33204e-05	3.98797
BRD-K69726342	Atorvastatin	HMGCR, DPP4	+	32	3.60233e-05	3.96942
BRD2492+BRD3308	HDACi1,2+3_mix	NA	+	26	3.71511e-05	3.96207
BRD-A05729358	Cpccoet	GRM1	+	3	3.80561e-05	3.95632
BRD-K70578146	Dactinomycin	POLR2A	+	11	4.04319e-05	3.94183
BRD-A76941896	NSC169534	TOP2A	+	14	4.07698e-05	3.93983
BRD-A30977374	nifedipine	CACNA1C, CACNA1D, CACNA1S, CACNA1F, CACNA2D1	+	6	4.13417e-05	3.93649
BRD-K45033733	Famciclovir		+	33	4.32472e-05	3.92565
BRD-A11702965	CHROMOMYCIN-A3	NA	+	13	4.70398e-05	3.90537
BRD-K18170480	BRD-K18170480	NA	+	8	5.40735e-05	3.87155
BRD-K67566344	AZD-2014	MTOR	+	40	5.89481e-05	3.85046
BRD-K83567669	BRD-K83567669	NA	+	1	5.94556e-05	3.84836
BRD-K94012289	936890-98-1	NA	+	127	6.13476e-05	3.84068
BRD-K87343924	Wortmannin	PIK3CA, PIK3CG, PLK1	+	12	6.17791e-05	3.83896
BRD-K92657060	Zaleplon	GABRA1, GABRG2, GABRB1	+	6	6.39698e-05	3.83039
BRD-K85853281	MLS002474519	TOP2A	+	10	6.47166e-05	3.82753
BRD-K83794624	Pirarubicin	TOP2A	+	14	7.62026e-05	3.78712
BRD-K10846167	MLS003128611	NA	+	8	7.91419e-05	3.7777
BRD-K08554278	HOECHST-33342	TOP1	+	7	8.93871e-05	3.74726
BRD-K37226353	MLS003130128	NA	+	1	9.23187e-05	3.73916
BRD-K88560311	Rucaparib	PARP1, PARP2, PARP3	+	83	9.26964e-05	3.73813
BRD-K57080016	Selumetinib	MAP2K1, MAP2K2	+	258	9.70613e-05	3.72654
BRD-K73824630	Skatole	CYP2F1	+	14	9.77232e-05	3.72483
BRD-K63736853	Acipimox	NA	+	17	0.000100723	3.7172
BRD-K47000838	Cytochalasin B	NA	+	16	0.000101462	3.71535
BRD-U68942961	JW-7-24-1	LCK	+	13	0.00011719	3.67875
BRD-K39345836	T6117073	NA	+	14	0.000125366	3.66151
BRD-K06748700	MLS-0390876.0001	NA	+	6	0.000127204	3.65778
BRD-K50000283	PHA-767491	NA	+	111	0.000127215	3.65776
BRD-K18761689	MLS001065904	NA	+	6	0.000134027	3.64436
BRD-K18922609	Neostigmine	ACHE	+	21	0.000135807	3.64097
BRD-K72567746	BRD-K72567746	NA	+	1	0.000149386	3.61636
BRD-K83186168	AZD1981	PTGDR2	+	28	0.000155397	3.60613
BRD-K96123349	Dihydroorotate Dehydrogenase Inhibitor, Brequinar	NA	+	31	0.000155973	3.60517
BRD-K65778880	BRD-K65778880	NA	+	1	0.00017058	3.58186
BRD-K40446801	SA-1939126	NA	+	6	0.000173078	3.57806
BRD-K18961567	LY2801653	MET	+	25	0.000178043	3.57066
BRD-K28392481	AZD4547	NA	+	116	0.000184023	3.562
BRD-K11795542	CHEMBL2354474	NA	+	10	0.000188268	3.55601
BRD-K66299073	BRD-K66299073	NA	+	1	0.000196536	3.54469
BRD-K93658967	Aloisine A	CDK2	+	12	0.000197083	3.54396
BRD-K51774655	MLS002607695	NA	+	3	0.000200077	3.53998
BRD-K61443650	2-(Ethylmercuriothio)benzoic acid	NA	+	23	0.000229102	3.50407
BRD-A47513740	BSPBIO_001542	PPP1CA, PPP2CA	+	15	0.000241456	3.49006
BRD-K14868367	CHEMBL2143415	NA	+	8	0.00026309	3.46706
BRD-A44448661	Pentobarbital	GABRA1, GABRA2, GABRA3, GABRA4, GABRA5, GABRA6, GABRB1, GABRB2, GABRB3, GABRD, GABRE, GABRG1, GABRG2, GABRG3, GABRP, GABRQ	+	40	0.000270809	3.45928
BRD-K70923866	BRD-K70923866	NA	+	1	0.000276134	3.45403
BRD-K24515980	CHEMBL3188661	DDR1	+	87	0.000279775	3.4505
BRD-K83670234	MLS003329222	NA	+	13	0.000294441	3.43668
BRD-K15179879	Carfilzomib (PR-171)	PSMB2, PSMB1, PSMB5, PSMB8, PSMB9, PSMB6, PSMA1, PSMA2, PSMA3, PSMA4, PSMA5, PSMA6, PSMA7, PSMA8, PSMB10, PSMB11, PSMB3, PSMB4, PSMB7, PSMD1, PSMD14, ADRM1, PSMC2, PSMC1, PSMC4, PSMC6, PSMC3, PSMC5, PSMD2, PSMD3, PSMD12, PSMD11, PSMD6, PSMD7, PSMD13, PSMD4, PSMD8, SEM1	+	32	0.000296989	3.43435
BRD-K68867920	Quetiapine	DRD2, HTR1A, HTR2A, DRD1, HRH1, HTR1D, HTR1E, HTR2C	+	32	0.00030447	3.4276
BRD-A48237631	SPECTRUM2_000920	NA	+	57	0.000316543	3.41703
BRD-K88290000	BRD-K88290000	NA	+	2	0.00032072	3.41346
BRD-K34437622	5-Fluoropyrimidin-2-ol	TYMS	+	1	0.0003263	3.40875
BRD-A84174393	MLS002222336	PTGS2, PTGS1	+	40	0.000334227	3.4022
BRD-K56489029	CHEMBL3185651	NA	+	9	0.000339112	3.39823
BRD-K58191509	BRD-K58191509	NA	+	9	0.000343055	3.39507
BRD-K13765840	BRD-K13765840	NA	+	1	0.000349399	3.39005
BRD-K40311869	BRD-K40311869	NA	+	1	0.000353913	3.38653
BRD-K25412176	Afuresertib	AKT2, AKT3, AKT1	+	31	0.000364012	3.3788
BRD-K32853132	BRD-K32853132	NA	+	1	0.000387088	3.36187
BRD-K08547377	Irinotecan	TOP1	+	48	0.000400115	3.35271
BRD-K17203476	LY2874455	NA	+	31	0.000417774	3.34074
BRD-K98572433	AZD8931 (Sapitinib)	ERBB2, ERBB3, EGFR	+	13	0.000443962	3.32382
BRD-K45875383	Emapunil	NA	+	13	0.000462962	3.31212
BRD-K01834163	MLS002264469	NA	+	9	0.000468223	3.30896
BRD-K45158365	Valsartan	AGTR1	+	35	0.000480704	3.30158
BRD-K52911425	Pictilisib	PIK3CG, PIK3CD, PIK3R2, PIK3R1, PIK3CA, PIK3CB, PIK3R5, PIK3R3	+	218	0.000481464	3.30114
BRD-K40782193	QX-222	NA	+	2	0.000497324	3.29204
BRD-K03557653	Sappanone A Trimethyl Ether	NA	+	13	0.000559506	3.25876
BRD-K51276371	Aloisine	CDK2	+	16	0.000559764	3.25863
BRD-K68164687	Epothilone B (EPO906, Patupilone)	NA	+	42	0.000567801	3.25458
BRD-K50194167	BRD-K50194167	NA	+	1	0.000570563	3.2532
BRD-K71035033	Masitinib	KIT, FGFR3, LYN, PDGFRA, PDGFRB	+	119	0.000623984	3.22768
BRD-K30097969	Pitavastatin Calcium	HMGCR	+	13	0.000655582	3.21353
BRD-A77467113	MLS000038113	NA	+	20	0.00068062	3.20275
BRD-K86797399	Pracinostat	NA	+	154	0.000704967	3.19261
BRD-K07857022	Alvimopan (monohydrate)	OPRM1	+	12	0.000714937	3.18855
BRD-K09186807	PDK1 Inhibitor	PDPK1	+	111	0.00074272	3.17751
BRD-K96134740	CPD000469235	NA	+	3	0.000777821	3.1641
BRD-K42863614	SCHEMBL17783879	NA	+	1	0.000782603	3.16231
BRD-K50358328	BRD-K50358328	NA	+	1	0.000808257	3.15291
BRD-K72500499	BRD-K72500499	NA	+	1	0.000820728	3.14844
BRD-K92758126	Gibberellin A3	NA	+	25	0.000830838	3.14486
BRD-K36959991	BRD-K36959991	NA	+	7	0.000831961	3.14446
BRD-A67097164	Ifosfamide	CYP2B6, CYP3A5, CYP2A6, CYP2C18, CYP2C19, CYP2C8, CYP2C9, CYP3A4, CYP3A7, PTGS1	+	27	0.000835597	3.14319
BRD-K51530321	MLS003128690	NA	+	1	0.000837263	3.1426
BRD-K59201357	BRD-K59201357	NA	+	3	0.000872806	3.13041
BRD-K78484446	BRD-K78484446	NA	+	1	0.000873206	3.13028
BRD-K55187425	Rigosertib	PLK1, CDK1, FLT1, FYN, PDGFRA, PLK2, SRC, F2R	+	123	0.000898962	3.12173
BRD-K50836978	Purvalanola	CDK1, CDK2, CDK4, CDK5	+	15	0.000928151	3.11231
BRD-K54606188	1268524-70-4	NA	+	112	0.000936746	3.10959
BRD-K27993001	BRD-K27993001	NA	+	1	0.000972593	3.09848

## Sheet: Table S10
Table S10. Connected Perturbations (TCGA-CHOL; 23 low vs. 13 high-expression groups)
PerturbagenId	Perturbagen	GeneTargets	Correlation	#Signatures	pVal	zScore
BRD-K49865102	PD-0325901	MAP2K1, MAP2K2	+	639	1.26764e-68	17.4675
BRD-K49328571	Dasatinib	ABL1, FYN, LCK, SRC, KIT, YES1, EPHA2, LYN, PDGFRB, BCR, HCK, FGR, FRK, BLK, SRMS	+	662	1.66593e-40	13.2727
BRD-K57080016	Selumetinib	MAP2K1, MAP2K2	+	258	2.85616e-35	12.3372
BRD-K18794550	CHEMBL1966597	NA	+	8	8.76988e-27	10.6495
BRD-K05804044	AZ628	BRAF, RAF1	+	192	1.97516e-21	9.43392
BRD-K16730910	Regorafenib	ABL1, RAF1, KIT, FGFR1, MAPK11, FGFR2, FRK, DDR2, BRAF, TEK, PDGFRB, PDGFRA, KDR, FLT1, FLT4, RET	+	95	3.69982e-21	9.36789
BRD-K41895714	AS-605240	PIK3CG	+	209	6.27173e-21	9.31201
BRD-K05104363	CI-1040	MAP2K1, MAP2K2	+	199	1.43115e-19	8.97389
BRD-K22435870	BRD-K22435870	NA	+	1	2.26624e-19	8.92314
BRD-K16736749	SA-1455884	NA	+	4	3.2394e-18	8.62377
BRD-A54635441	Regretos	NA	+	2	3.27313e-18	8.62258
BRD-K41129770	SA-88642	NA	+	4	6.67357e-18	8.54065
BRD-K12537676	SA-1456305	NA	+	3	1.26434e-16	8.19391
BRD-K81418486	Vorinostat	HDAC1, HDAC2, HDAC3, HDAC6, HDAC8	+	1177	3.77604e-16	8.06125
BRD-A45540146	BCPP000194	NA	+	58	6.59807e-15	7.70391
BRD-K83400219	BRD-K83400219	NA	+	1	6.19049e-14	7.41264
BRD-K15672359	SA-246522	NA	+	6	6.61344e-14	7.40387
BRD-K65182930	NVP-AUY922	NA	+	102	4.02954e-13	7.16015
BRD-K54517303	SA-441350	NA	+	4	6.97794e-13	7.08449
BRD-K05729886	SA-1922932	NA	+	4	1.72041e-12	6.95843
BRD-K71982936	BRD-K71982936	NA	+	2	2.01739e-12	6.93596
BRD-K29974036	BRD-K29974036	NA	+	1	2.33026e-12	6.91555
BRD-K81641277	BRD-K81641277	NA	+	1	2.54369e-12	6.90312
BRD-K03618428	CHEMBL1242477	NA	+	71	2.98319e-12	6.88045
BRD-K93524252	Sulfamerazine		+	1	4.60169e-12	6.81844
BRD-K87947369	Tozasertib	AURKA, AURKB, ABL1, AURKC, BCR, FLT3, JAK2	+	43	1.11312e-11	6.69036
BRD-K62881454	CHEMBL2359332	NA	+	1	1.28023e-11	6.66986
BRD-K05639119	CHEMBL2354737	NA	+	6	1.31793e-11	6.6656
BRD-K30548766	BRD-K30548766	NA	+	5	1.46709e-11	6.64984
BRD-K95416928	SA-441412	NA	+	3	2.36916e-11	6.57893
BRD-K96659869	Naabak	NA	+	1	2.46159e-11	6.57324
BRD-K89708791	Rifaximin	NR1I2	+	4	2.75099e-11	6.55668
BRD-K88058149	SA-1939945	NA	+	5	4.80839e-11	6.47286
BRD-K12343256	Trametinib	MAP2K1, MAP2K2	+	126	9.40119e-11	6.37082
BRD-K80738081	Resveratrol	PTGS1, PTGS2, SIRT1	+	141	1.75684e-10	6.27423
BRD-K46241566	BRD-K46241566	NA	+	1	1.7817e-10	6.27204
BRD-A64610707	Pranoprofen	NA	+	1	2.51111e-10	6.21841
BRD-K55996983	BRD-K55996983	NA	+	5	2.81669e-10	6.20036
BRD-K79930101	CHEMBL453376	EGFR, ERBB2	+	8	3.06291e-10	6.18716
BRD-K56277358	MGCD-265	MET, AXL, MST1R, KDR, FLT1, FLT4, TEK	+	109	3.45616e-10	6.16808
BRD-K33324635	BRD-K33324635	NA	+	1	4.46584e-10	6.12742
BRD-K29081238	BRD-K29081238	NA	+	1	4.77997e-10	6.11659
BRD-K92932331	CHEMBL1609579	NA	+	4	5.55988e-10	6.09245
BRD-K12621773	MLS002699918	NA	+	11	5.95264e-10	6.08151
BRD-K00468432	MLS003129699	NA	+	1	7.86882e-10	6.03662
BRD-K35413818	SCHEMBL14976663	NA	+	7	8.12275e-10	6.03149
BRD-A15597386	Picrotoxin	GABRA1, GABRR1, GLRA2, GLRA3	+	1	8.4671e-10	6.02478
BRD-K30312461	BRD-K30312461	NA	+	1	9.38007e-10	6.00819
BRD-K41227865	5-Benzyl-5H-[1,2,4]triazino[5,6-b]indole-3-thiol	NA	+	4	1.15333e-09	5.97459
BRD-A20488704	ACON1_001912	NA	+	4	1.17737e-09	5.97123
BRD-A69777949	Flumequine	NA	+	1	1.17804e-09	5.97114
BRD-K28394201	BRD-K28394201	NA	+	1	1.27796e-09	5.95784
BRD-A73680854	SCHEMBL3092652	DPP4	+	42	1.74984e-09	5.90626
BRD-K36031023	MLS000766411	NA	+	7	1.76328e-09	5.905
BRD-K49873138	SA-1459714	NA	+	4	2.12584e-09	5.87409
BRD-K19540840	Saracatinib	SRC, ABL1	+	215	2.58723e-09	5.84146
BRD-K77545824	SA-243276	NA	+	7	3.08317e-09	5.81218
BRD-K52105642	SA-1456734	NA	+	4	3.61384e-09	5.78555
BRD-K56864693	BRD-K56864693	NA	+	1	3.66004e-09	5.78341
BRD-K26381032	BRD-K26381032	NA	+	6	4.4146e-09	5.75181
BRD-K73676286	SA-1920453	NA	+	4	5.68157e-09	5.70902
BRD-K63948704	BRD-K63948704	NA	+	1	6.37239e-09	5.68945
BRD-K78797196	N-(3-Morpholin-4-ylsulfonylphenyl)-4-(2-oxopyrrolidin-1-yl)benzamide	NA	+	5	6.98153e-09	5.67384
BRD-K65146499	Nabumetone	PTGS2	+	8	7.7435e-09	5.65608
BRD-K65411918	3,5-Diiodo-l-thyronine	NA	+	14	7.76268e-09	5.65565
BRD-K60823407	BRD-K60823407	NA	+	1	8.87939e-09	5.63253
BRD-K37720887	SB525334	TGFBR1	+	138	9.81318e-09	5.61526
BRD-K22563530	BRD-K22563530	NA	+	11	1.03072e-08	5.60676
BRD-K93725829	VX-11E	MAPK1	+	26	1.10422e-08	5.59482
BRD-K23535251	SA-102695	NA	+	5	1.15081e-08	5.58765
BRD-K81314178	PCL2_000350	NA	+	12	1.16956e-08	5.58484
BRD-K99380810	BRD-K99380810-001-01-1	NA	+	6	1.31746e-08	5.56411
BRD-K76896292	AC1NVEUR	NA	+	1	1.38166e-08	5.55581
BRD-K83452553	Daminozide	NA	+	63	1.40001e-08	5.5535
BRD-K26168764	SA-1456352	NA	+	4	1.76161e-08	5.51322
BRD-A19500257	13-Hydroxy-8,14,19-trimethoxy-4,10,12,16-tetramethyl-3,20,22-trioxo-2-azabicyclo[16.3.1]docosa-1(21),4,6,10,18-pentaen-9-yl carbamate	HSP90AA1	+	1016	1.94176e-08	5.49607
BRD-K66847579	SCHEMBL17378613	CSF1R	+	117	2.23761e-08	5.47099
BRD-K03373364	BRD-K03373364	NA	+	1	2.40977e-08	5.45784
BRD-A45543382	Metrizamide	NA	+	3	2.47788e-08	5.45289
BRD-K84566043	Fenpiverinium	NA	+	2	2.68206e-08	5.4388
BRD-A13122391	PG 490	NA	+	88	2.84128e-08	5.42851
BRD-K79090631	CGP 60474	CDK1	+	495	3.43214e-08	5.39469
BRD-K37687095	AZD-8330	MAP2K1, MAP2K2	+	160	3.44558e-08	5.39399
BRD-K32021043	Sulfachlorpyridazine	NA	+	1	3.49752e-08	5.3913
BRD-K19426893	BRD-K19426893	NA	+	1	3.5857e-08	5.38682
BRD-K71877850	BRD-K71877850	NA	+	1	4.26557e-08	5.35552
BRD-K61106942	CHEMBL1877309	PKM	+	2	4.28716e-08	5.35461
BRD-K37090607	BRD-K37090607	NA	+	1	4.63835e-08	5.34035
BRD-U70626184	amcinonide	NA	+	81	4.83836e-08	5.33269
BRD-K34982474	BRD-K34982474	NA	+	1	5.11751e-08	5.3225
BRD-K64881093	CHEMBL1711185	NA	+	1	5.13217e-08	5.32198
BRD-K26760349	HG-9-91-01	NA	+	102	5.59302e-08	5.30632
BRD-A57300602	MEGXM0_000433	NA	+	11	6.06967e-08	5.29139
BRD-A61858259	CAY-10415	INS	+	8	7.21211e-08	5.25976
BRD-K56068611	BRD-K56068611	NA	+	1	9.6074e-08	5.20678
BRD-A21481508	MLS001060840	NA	+	4	9.84654e-08	5.20221
BRD-K93899689	332874-04-1	NA	+	7	1.20147e-07	5.16511
BRD-K71004332	BRD-K71004332	NA	+	1	1.24029e-07	5.15916
BRD-A62434282	Goserelin	GNRHR	+	1	1.38191e-07	5.13888
BRD-K59675434	SA-1919345	NA	+	5	1.38671e-07	5.13823
BRD-K54456094	BRD-K54456094	NA	+	1	1.70838e-07	5.09888
BRD-K46056750	SCHEMBL1564574	CHEK1, CHEK2	+	179	1.94322e-07	5.07444
BRD-K98109757	CHEMBL2333346	NA	+	47	2.00317e-07	5.06866
BRD-K64052750	Gefitinib	EGFR	+	187	2.11748e-07	5.05808
BRD-K63550407	Erythromycin	MLNR,	+	19	2.15454e-07	5.05477
BRD-K52751261	TAK-715	MAPK14	+	119	2.20806e-07	5.05009
BRD-K67087978	MLS004342466	NA	+	2	2.21094e-07	5.04984
BRD-K90072296	ML-4-054	NA	+	7	2.21533e-07	5.04946
BRD-K78826848	BRD-K78826848	NA	+	1	2.23552e-07	5.04772
BRD-K19826688	Broad-Sai-443	NA	+	49	2.40092e-07	5.03407
BRD-K41859756	NVP-AUY922	HSP90AA1, HSP90AB1	+	123	2.44254e-07	5.03077
BRD-K68780601	BRD-K68780601-001-01-2	NA	+	1	2.81306e-07	5.00363
BRD-K17088043	BRD-K17088043	NA	+	1	2.90504e-07	4.99743
BRD-A30083233	MEGXP0_001444	NA	+	8	2.9941e-07	4.9916
BRD-K35832492	Broad-Sai-045	NA	+	59	3.08626e-07	4.98574
BRD-K19033697	BRD-K19033697	NA	+	1	3.36308e-07	4.96911
BRD-K00541156	MLS002276535	NA	+	2	3.40311e-07	4.96681
BRD-A09984573	2-(4-Chlorophenyl)-6-(methylthio)-4-oxo-3,4-dihydro-2H-1,3-thiazine-5-carbonitrile	NA	+	13	3.73615e-07	4.94867
BRD-K11852206	SA-1457103	NA	+	5	3.79231e-07	4.94576
BRD-K81001086	ZINC2555404	NA	+	2	3.85015e-07	4.94281
BRD-K95767742	Methoxymelanin	NA	+	1	4.02923e-07	4.93395
BRD-K54179080	BRD-K54179080	NA	+	1	4.29144e-07	4.92162
BRD-A65797496	Deptropine	HRH1	+	1	4.48064e-07	4.91318
BRD-K51320264	MLS003587251	NA	+	12	4.50555e-07	4.91209
BRD-M56587789	Ibutilide	KCNH2, CACNA1C	+	2	4.85637e-07	4.89737
BRD-K14196440	BRD-K14196440	NA	+	1	5.22356e-07	4.88302
BRD-K50140147	TAE-684	ALK	+	202	5.39701e-07	4.87658
BRD-K81473043	Tanespimycin	HSP90AA1, HSP90AB1	+	45	6.32601e-07	4.84514
BRD-K22009844	Phenprobamate	NA	+	2	6.38029e-07	4.84345
BRD-K51223576	IN1036	NA	+	2	6.53036e-07	4.83883
BRD-K80563095	BRD-K80563095	NA	+	1	6.5811e-07	4.83729
BRD-A52934756	AC1O44XP	PPARG	+	8	7.15357e-07	4.82068
BRD-K87371039	SCHEMBL2590640	NA	+	1	7.60454e-07	4.80847
BRD-K85605624	BRD-K85605624	NA	+	6	8.14193e-07	4.7948
BRD-M30251550	112160-87-9	ADRB2	+	1	8.60877e-07	4.78361
BRD-K58247702	MLS002607683	NA	+	8	9.97165e-07	4.754
BRD-A51294525	Cyproterone	AR	+	1	1.06006e-06	4.74162
BRD-K18910433	Estradiol	ESR1, ESR2, NR1I2	+	136	1.08337e-06	4.73722
BRD-K43389698	BMS-387032	CDK2, CDK7, CDK9	+	166	1.09457e-06	4.73513
BRD-K17730221	SA-101776	NA	+	3	1.09792e-06	4.73451
BRD-K48519456	AC1O6ORE	NA	+	1	1.15214e-06	4.72472
BRD-A55142378	AG-205/37268006	NA	+	5	1.16113e-06	4.72314
BRD-K17238328	BRD-K17238328	NA	+	1	1.19289e-06	4.71766
BRD-K64538373	RO4987655	MAP2K1, MAP2K2	+	38	1.31019e-06	4.69853
BRD-K34435836	BRD-K34435836	NA	+	1	1.41311e-06	4.68306
BRD-K89536088	MLS003129093	NA	+	2	1.42343e-06	4.68157
BRD-K27113545	BRD-K27113545	NA	+	2	1.56506e-06	4.66209
BRD-K32681104	2-Aminobenzene-sulfonamide	NA	+	2	1.66821e-06	4.64894
BRD-K93896332	BRD-K93896332	NA	+	2	1.66947e-06	4.64879
BRD-K52911425	Pictilisib	PIK3CG, PIK3CD, PIK3R2, PIK3R1, PIK3CA, PIK3CB, PIK3R5, PIK3R3	+	218	1.68232e-06	4.6472
BRD-K28687144	Fosfosal	PTGS1, PTGS2	+	2	1.75034e-06	4.63902
BRD-K92412252	SA-1920722	NA	+	3	1.7725e-06	4.63642
BRD-K92977333	2-Cyano-3-(3,4-dihydroxy-5-nitrophenyl)-n,n-diethylprop-2-enamide	COMT	+	1	1.82809e-06	4.63003
BRD-K70751730	IOX1	NA	+	4	1.84264e-06	4.62839
BRD-K62123687	BRD-K62123687	NA	+	2	1.85559e-06	4.62693
BRD-K30934390	BRD-K30934390	NA	+	3	1.86768e-06	4.62559
BRD-K25525438	BRD-K25525438	NA	+	1	1.99099e-06	4.61232
BRD-A35869383	PCI-32765	BTK	+	129	2.09074e-06	4.60215
BRD-K52435112	BRD-K52435112	NA	+	4	2.10915e-06	4.60033
BRD-K14396623	MLS003129300	NA	+	3	2.2004e-06	4.5915
BRD-A14652656	BRD-A14652656-236-01-6	PRKACA	+	1	2.20418e-06	4.59114
BRD-K70868272	BRD-K70868272	NA	+	1	2.23722e-06	4.58803
BRD-A10523515	GSK429286A	ROCK1	+	136	2.40108e-06	4.57325
BRD-K17830172	AC1LWZG4	NA	+	1	2.4212e-06	4.5715
BRD-K98333955	NVP-AEW541	IGF1R	+	36	2.45404e-06	4.56868
BRD-K38763121	SA-1456102	NA	+	6	2.52746e-06	4.5625
BRD-K18587499	ST070885	NA	+	6	2.55173e-06	4.56049
BRD-K17743125	Belinostat	HDAC1, HDAC2, HDAC3, HDAC4, HDAC5, HDAC6, HDAC7, HDAC8, HDAC9, HDAC10, HDAC11	+	175	2.5613e-06	4.5597
BRD-K84860580	SA-86418	NA	+	4	2.61551e-06	4.5553
BRD-K89986699	BRD-K89986699	NA	+	8	2.63586e-06	4.55367
BRD-K42828737	Sunitinib	CSF1R, KIT, FLT3, PDGFRB, PDGFRA, KDR, FLT1, FLT4, RET	+	85	2.66594e-06	4.55129
BRD-K47764688	SUGA1_010064	NA	+	8	2.7231e-06	4.54682
BRD-K35531059	Molsidomine	GUCY1A3	+	9	2.79102e-06	4.54163
BRD-K26193607	BRD-K26193607	NA	+	1	2.82785e-06	4.53887
BRD-K87367419	BRD-K87367419	NA	+	1	2.85324e-06	4.53698
BRD-K10314788	Meclofenoxate	NA	+	2	3.03714e-06	4.52379
BRD-K71822263	D-Serine	NA	+	8	3.11238e-06	4.51861
BRD-K95237249	Probenecid	SLC22A6, SLC22A11, SLC22A8	+	16	3.12867e-06	4.5175
BRD-K62810658	PD-98059	MAP2K1	+	53	3.41777e-06	4.49875
BRD-K16370162	BRD-K16370162	NA	+	1	3.50425e-06	4.49343
BRD-K51896917	AC1P7TQ6	NA	+	2	3.50949e-06	4.49311
BRD-K87730440	ALD1-H_000583	NA	+	4	4.02987e-06	4.46359
BRD-K96935347	BRD-K96935347	NA	+	1	4.04912e-06	4.46257
BRD-K73371640	BRD-K73371640-001-01-6	NA	+	3	4.05559e-06	4.46223
BRD-K78954318	BRD-K78954318	NA	+	1	4.12614e-06	4.45853
BRD-K29385665	WH-4-025	NA	+	40	4.26145e-06	4.45161
BRD-A20527803	HMS3267E16	ADORA3	+	5	4.2621e-06	4.45158
BRD-K09290524	MLS005000174	NA	+	1	4.26478e-06	4.45144
BRD-K06080977	Etya	ALOX12, PPARA, PPARG, PTGS1	+	12	4.29194e-06	4.45008
BRD-K52682771	BRD-K52682771	NA	+	2	4.5461e-06	4.43771
BRD-K13800121	Parecoxib	LTF, PTGS2	+	5	4.55792e-06	4.43715
BRD-K31635696	BRD-K31635696	NA	+	1	4.65858e-06	4.43244
BRD-K35377380	I-OME-AG 538	NA	+	4	4.73707e-06	4.42884
BRD-K64440589	SEW05685	NA	+	7	5.14128e-06	4.41114
BRD-K14854082	BRD-K14854082	NA	+	1	5.15536e-06	4.41055
BRD-K55344148	2-(4,5-Dihydro-1H-imidazol-2-yl)quinoline	NA	+	2	5.25079e-06	4.40658
BRD-K38159897	Chenodeoxycholic-acid	NR1H4	+	1	5.36429e-06	4.40194
BRD-K21025364	761437-28-9	NA	+	114	5.7127e-06	4.38827
BRD-K64525051	SPOX1_002285	NA	+	8	5.7842e-06	4.38557
BRD-A29644307	Nomifensine	SLC6A2, SLC6A3	+	3	5.83575e-06	4.38364
BRD-K02125996	BRD-K02125996-001-01-2	NA	+	1	5.88784e-06	4.3817
BRD-K16582605	SCHEMBL17497838	NA	+	13	5.93477e-06	4.37997
BRD-K91485395	Rhodanine derivative, 38	NA	+	4	6.26724e-06	4.36808
BRD-K50168500	Canertinib	EGFR, ERBB2, ERBB4	+	172	6.40127e-06	4.36345
BRD-K99303177	BRD-K99303177	NA	+	5	6.51981e-06	4.35944
BRD-K33348232	CHEMBL2139107	NA	+	5	6.74769e-06	4.35191
BRD-K32234234	BRD-K32234234	NA	+	2	6.82999e-06	4.34926
BRD-K54577741	BRD-K54577741	NA	+	4	6.95727e-06	4.34521
BRD-K54261877	BRD-K54261877	NA	+	2	7.04266e-06	4.34253
BRD-K66147676	BRD-K66147676	NA	+	1	7.26191e-06	4.33579
BRD-K85603128	Resorcinol Monoacetate	NA	+	10	7.44094e-06	4.33043
BRD-K89165671	BRD-K89165671	NA	+	2	7.44445e-06	4.33033
BRD-K30270755	BRD-K30270755	NA	+	1	7.53032e-06	4.3278
BRD-K98381590	AC1M08Y6	NA	+	15	7.55465e-06	4.32709
BRD-K99818283	PIK 90	NA	+	39	7.73071e-06	4.32201
BRD-K65504774	BRD-K65504774	NA	+	2	7.78442e-06	4.32048
BRD-K43786866	Opipramol	NA	+	1	8.03195e-06	4.31357
BRD-K98676510	MLS003126522	NA	+	7	8.05571e-06	4.31292
BRD-K61217870	N-(3-Acetamidophenyl)-3-chlorobenzamide	NA	+	11	8.2157e-06	4.30857
BRD-K13390322	AT-7519	CDK2, CDK1, CDK9, CDK4, CDK5, CDK6, CDK14, CDK11B, CDK8, CDK7, CDK3, CDK16, CDK17, CDK18, CDK13, CDK10, CDK20, CDK15, CDK19, CDK12	+	226	8.25806e-06	4.30743
BRD-K64402243	Ivachtin	CASP3	+	10	8.42816e-06	4.30292
BRD-K56983253	MLS002729052	NA	+	6	8.67944e-06	4.29641
BRD-K67470245	SA-1920890	NA	+	4	8.83657e-06	4.29243
BRD-K25375605	MLS-0435437.0001	NA	+	4	9.18083e-06	4.28394
BRD-K22429181	Retinol	RXRA, RXRB, RXRG	+	20	9.33267e-06	4.28029
BRD-K16567490	MLS003130158	NA	+	2	9.57182e-06	4.27465
BRD-K11671649	MLS001065847	NA	+	10	1.00252e-05	4.26433
BRD-K36977165	2-(1-Pyrrolidinyl)-4(3H)-quinazolinone	NA	+	4	1.0043e-05	4.26393
BRD-K05581223	BRD-K05581223	NA	+	1	1.02433e-05	4.25952
BRD-K53335770	MLS002554298	NA	+	4	1.0833e-05	4.24699
BRD-K89839824	Raltitrexed	TYMS	+	16	1.08834e-05	4.24595
BRD-K95253417	CHEMBL565810	NA	+	4	1.12693e-05	4.23813
BRD-K83887149	CHEMBL2361406	NA	+	6	1.13388e-05	4.23675
BRD-K75686993	SA-1939079	NA	+	5	1.17219e-05	4.22928
BRD-K37762845	2-(1,3-Benzoxazol-2-ylsulfanyl)-n-(2-methoxyphenyl)acetamide	NA	+	8	1.22218e-05	4.21988
BRD-K07612980	Sparfloxacin		+	2	1.22571e-05	4.21923
BRD-K23558120	BRD-K23558120	NA	+	3	1.24985e-05	4.21483
BRD-K68864067	BRD-K68864067	NA	+	2	1.28001e-05	4.20944
BRD-A09164687	CBDIVE_003036	NA	+	6	1.28444e-05	4.20866
BRD-A88029023	STK224476	NA	+	5	1.2861e-05	4.20837
BRD-K24469697	CHEMBL2142395	NA	+	3	1.29382e-05	4.20702
BRD-K96989541	BRD-K96989541	NA	+	2	1.30789e-05	4.20457
BRD-K24559712	AC1OFCEY	PGR	+	3	1.33414e-05	4.20007
BRD-K72055444	BRD-K72055444	NA	+	2	1.36249e-05	4.19531
BRD-K19687926	Lapatinib	EGFR, ERBB2	+	159	1.41925e-05	4.18605
BRD-K41337261	ZM 306416	FLT1, KDR	+	8	1.43012e-05	4.18432
BRD-K44791842	SA-1919248	NA	+	4	1.46927e-05	4.17818
BRD-K73183319	CHEMBL2152358	NA	+	22	1.5032e-05	4.17298
BRD-K14340219	CHEMBL2138010	NA	+	3	1.52665e-05	4.16945
BRD-K39915878	Loxapine	DRD2, DRD3, DRD4, HTR2A, HTR2C, DRD1, HRH1, HTR6	+	15	1.52903e-05	4.1691
BRD-K90184854	BRD-K90184854	NA	+	4	1.55799e-05	4.16482
BRD-K26214610	BRD-K26214610	NA	+	1	1.58297e-05	4.16119
BRD-A81389811	MLS002264493	NA	+	3	1.5927e-05	4.15979
BRD-K92810472	BRD-K92810472	NA	+	1	1.64503e-05	4.1524
BRD-K07872006	CHEMBL1271220	NA	+	5	1.66331e-05	4.14987
BRD-K08111712	Chloramphenicol		+	1	1.7541e-05	4.13769
BRD-K47598052	PP 1	NA	+	17	1.77844e-05	4.13453
BRD-K59490275	MLS003129346	NA	+	7	1.79823e-05	4.13198
BRD-A81372523	N-(2,3-Dimethylphenyl)bicyclo[2.2.1]heptane-2-carboxamide	NA	+	5	1.80102e-05	4.13163
BRD-K46212057	Voriconazole Impurity D	CYP2C19, CYP2C9, CYP3A4, CYP3A5, PTGS1	+	10	1.81238e-05	4.13018
BRD-K86797399	Pracinostat	NA	+	154	1.8235e-05	4.12878
BRD-K66808842	BRD-K66808842	NA	+	1	1.83759e-05	4.12701
BRD-K48923948	BMS 641988	AR	+	23	2.02154e-05	4.105
BRD-K03840522	BRD-K03840522	NA	+	2	2.02245e-05	4.1049
BRD-K55071917	SUGA1_010490	NA	+	6	2.03916e-05	4.103
BRD-K98143437	SB239063	MAPK11, MAPK14	+	73	2.05781e-05	4.10089
BRD-A24381660	Zeranol	NA	+	2	2.13318e-05	4.09256
BRD-A29734509	Disopyramide	SCN5A, SCN1A, SCN2A, SCN3A, SCN4A, SCN7A, SCN8A, SCN9A, SCN10A, SCN11A	+	29	2.13705e-05	4.09214
BRD-K02817669	BRD-K02817669	NA	+	2	2.14064e-05	4.09175
BRD-K20285085	Tamatinib	SYK	+	209	2.17115e-05	4.08847
BRD-K78655498	BRD-K78655498	NA	+	2	2.23617e-05	4.08162
BRD-K31450967	ST014075	NA	+	9	2.24669e-05	4.08053
BRD-K94765019	BRD-K94765019	NA	+	1	2.2485e-05	4.08034
BRD-K43407019	SA-1456220	NA	+	4	2.25285e-05	4.07989
BRD-K81415316	BRD-K81415316	NA	+	1	2.26436e-05	4.0787
BRD-K38310698	Troleandomycin		+	3	2.40307e-05	4.06486
BRD-K79997126	BRD-K79997126	NA	+	2	2.44514e-05	4.06081
BRD-U51024685	noscapine	NA	+	115	2.45562e-05	4.05981
BRD-K65657366	CHEMBL2357204	NA	+	6	2.48168e-05	4.05735
BRD-A04327189	Oxedrine	ADRA1A	+	5	2.68981e-05	4.03849
BRD-K11533227	BRD-K11533227	NA	+	28	2.69642e-05	4.03791
BRD-K23541596	Dimaprit	NA	+	1	2.72905e-05	4.03509
BRD-K44652183	MLS001060778	NA	+	3	2.73645e-05	4.03446
BRD-K96123349	Dihydroorotate Dehydrogenase Inhibitor, Brequinar	NA	+	31	2.73951e-05	4.03419
BRD-K01192156	Tyrphostin AG-112	NA	+	42	2.88495e-05	4.02203
BRD-K62659735	BRD-K62659735	NA	+	4	2.9164e-05	4.01947
BRD-K63068307	ZSTK 474	PIK3CG	+	185	2.99951e-05	4.01285
BRD-K41668190	BRD-K41668190	NA	+	11	3.03371e-05	4.01017
BRD-K60770992	Pergolide	DRD1, DRD2, ADRA2A, ADRA2B, ADRA2C, DRD3, DRD4, DRD5, HTR1A, HTR1B, HTR1D, HTR2A, HTR2B, HTR2C	+	13	3.14534e-05	4.00163
BRD-K24717178	BRD-K24717178	NA	+	1	3.3196e-05	3.98886
BRD-K60341033	BRD-K60341033	NA	+	4	3.36038e-05	3.98596
BRD-K44227013	Ponatinib	ABL1, BCR, FLT3, RET, FGFR1, FGFR2, FGFR3, FGFR4, KIT, TEK	+	107	3.47304e-05	3.97813
BRD-K06476055	CHEMBL1710685	NA	+	6	3.54884e-05	3.97299
BRD-K61907493	BRD-K61907493	NA	+	1	3.55902e-05	3.97231
BRD-K17874705	2-(2-Aminoethyl)pyridine	NA	+	3	3.66051e-05	3.9656
BRD-K46192888	BRD-K46192888	NA	+	2	3.6978e-05	3.96319
BRD-K23986500	Dmocp	NA	+	5	3.74295e-05	3.96029
BRD-A51916548	Norfenfluramine	NA	+	2	3.754e-05	3.95959
BRD-K54997624	Alpelisib	PIK3CA	+	93	3.75789e-05	3.95934
BRD-K31828306	SCHEMBL14977222	NA	+	4	3.85828e-05	3.95304
BRD-K37255594	BRD-K37255594	NA	+	1	3.86284e-05	3.95275
BRD-K03194791	Roflumilast	PDE4C, PDE4B, PDE4A, PDE4D	+	19	3.95403e-05	3.94717
BRD-K79414420	SCHEMBL14977174	NA	+	4	3.96266e-05	3.94665
BRD-K82244583	MEK162 (ARRY-162, ARRY-438162)	MAP2K1, MAP2K2	+	33	4.10461e-05	3.93821
BRD-K29771961	SA-1921783	NA	+	5	4.13243e-05	3.93659
BRD-K96194181	STK468807	NA	+	3	4.13885e-05	3.93621
BRD-K33328711	BRD-K33328711	NA	+	1	4.49537e-05	3.91633
BRD-K76876037	BRD-K76876037	NA	+	7	4.55882e-05	3.91295
BRD-K18787491	U 0126	MAP2K1, MAP2K2	+	24	4.61053e-05	3.91022
BRD-K34581968	BMS-536924	IGF1R	+	75	4.66415e-05	3.90743
BRD-K50199947	WH-4-023	ABL1, SRC	+	40	4.80758e-05	3.9001
BRD-K23353440	CHEMBL398733	NA	+	7	5.03137e-05	3.88907
BRD-K67399667	BRD-K67399667	NA	+	1	5.11773e-05	3.88494
BRD-K03496708	BRD-K03496708	NA	+	1	5.16937e-05	3.8825
BRD-K15744901	AKOS021983165	NA	+	2	5.31766e-05	3.87562
BRD-K84091759	Candesartan	AGTR1	+	18	5.32694e-05	3.8752
BRD-K65544384	Aminohippuric acid	NA	+	2	5.37939e-05	3.87281
BRD-K14349461	Pyridoxine	NA	+	3	5.46358e-05	3.86902
BRD-K84658672	(S)-Nateglinide	ABCC8, KCNJ11	+	6	5.50054e-05	3.86738
BRD-K78778188	BRD-K78778188	NA	+	3	5.62763e-05	3.8618
BRD-K92302554	BRD-K92302554	NA	+	2	5.66638e-05	3.86013
BRD-K21635943	BRD-K21635943	NA	+	4	5.84777e-05	3.85242
BRD-A22152765	Tridihexethyl	CHRM3, CHRM1	+	1	5.86862e-05	3.85155
BRD-K54018158	AC1MF5PT	NA	+	6	6.03054e-05	3.84488
BRD-K41042536	BRD-K41042536	NA	+	4	6.21605e-05	3.83745
BRD-K81751891	CHEMBL566701	NA	+	8	6.36478e-05	3.83163
BRD-K55522699	BRD-K55522699	NA	+	1	6.56972e-05	3.82383
BRD-K65290386	BRD-K65290386	NA	+	3	6.67289e-05	3.81999
BRD-K92984783	Melperone	DRD2, HTR2A	+	10	6.96613e-05	3.80937
BRD-K52914903	MLS002473819	NA	+	7	7.06025e-05	3.80605
BRD-K20469405	BRD-K20469405	NA	+	1	7.20166e-05	3.80114
BRD-K07110772	SA-433965	NA	+	3	7.48957e-05	3.79142
BRD-A43809092	Clobutinol	NA	+	1	7.5348e-05	3.78992
BRD-K25161864	BRD-K25161864	NA	+	1	7.61439e-05	3.78731
BRD-K11981252	2-[(3-Carboxypropanoyl)amino]benzoic acid	NA	+	5	7.61945e-05	3.78714
BRD-K84571636	Paradol	NA	+	6	7.64291e-05	3.78638
BRD-A64406146	BRD-K00663349	NA	+	11	7.78419e-05	3.78182
BRD-K09423613	CHEMBL2360190	NA	+	4	7.84591e-05	3.77986
BRD-K55971699	SA-440832	NA	+	7	8.0764e-05	3.77264
BRD-K46123637	CHEMBL2361224	NA	+	8	8.15044e-05	3.77037
BRD-K96933023	BRD-K96933023	NA	+	1	8.21715e-05	3.76833
BRD-K32532498	BRD-K32532498	NA	+	2	8.46789e-05	3.76082
BRD-K14790374	AC1O9B1U	NA	+	9	8.55322e-05	3.75831
BRD-K78420710	BRD-K78420710	NA	+	3	8.60106e-05	3.75691
BRD-K46532897	CHEMBL3109371	NA	+	7	8.61213e-05	3.75659
BRD-K26173688	BRD-K26173688	NA	+	2	8.61708e-05	3.75645
BRD-K83191645	SA-1939915	NA	+	4	8.6607e-05	3.75518
BRD-K82846253	Repaglinide	ABCC8, KCNJ11	+	24	8.67793e-05	3.75469
BRD-K60700659	BRD-K60700659	NA	+	1	8.86932e-05	3.74922
BRD-K34922409	BRD-K34922409	NA	+	1	9.06571e-05	3.74372
BRD-K34755514	BRD-K34755514	NA	+	1	9.20744e-05	3.73982
BRD-K84874839	MLS001030493	NA	+	6	9.20934e-05	3.73977
BRD-K85030001	SA-1456625	NA	+	4	9.21213e-05	3.7397
BRD-K64217340	BRD-K64217340	NA	+	1	9.32858e-05	3.73654
BRD-K31931379	BRD-K31931379	NA	+	7	9.48225e-05	3.73243
BRD-K90195324	Bazedoxifene HCl	ESR2, ESR1	+	15	9.51108e-05	3.73166
BRD-K99515112	ST4029010	NA	+	7	9.57213e-05	3.73005
BRD-K53740124	BRD-K53740124	NA	+	1	9.57262e-05	3.73004
BRD-K55991774	AC1O1EQ5	NA	+	8	9.67154e-05	3.72744
BRD-K92573321	BRD-K92573321	NA	+	2	9.72583e-05	3.72603
BRD-K19724753	BRD-K19724753	NA	+	1	9.81452e-05	3.72374
BRD-K93155496	CHEMBL1552615	NA	+	2	9.86711e-05	3.72239
BRD-K63242551	Cefadroxil	SLC22A8, SLC15A1, SLC15A2, SLC22A6,	+	2	0.000102482	3.71282
BRD-K16120913	BRD-K16120913	NA	+	1	0.000103992	3.70912
BRD-K35868313	BRD-K35868313	NA	+	2	0.000104094	3.70887
BRD-K63915849	AS604850	PIK3CG	+	7	0.000105102	3.70643
BRD-K76846644	CHEMBL1533074	NA	+	4	0.00010902	3.69714
BRD-K88186167	GW-4064	NR1H4	+	3	0.000111148	3.69223
BRD-K00347265	BRD-K00347265	NA	+	2	0.000112102	3.69006
BRD-K79711234	Thiamphenicol	NA	+	1	0.000112539	3.68907
BRD-K88542532	ZINC01050108	NA	+	6	0.000116491	3.68028
BRD-K13691358	CHEMBL2355314	NA	+	2	0.00011652	3.68021
BRD-A29901043	ITK Inhibitor	ITK	+	93	0.000117547	3.67797
BRD-K39768328	BRD-K39768328	NA	+	1	0.000118607	3.67568
BRD-K72542090	Clodronic acid	SLC25A4	+	2	0.000118866	3.67513
BRD-K52971552	BRD-K52971552	NA	+	1	0.00012054	3.67155
BRD-K05856102	BRD-K05856102	NA	+	2	0.000124575	3.66313
BRD-K37160541	MLS-0390932.0001	NA	+	5	0.000125366	3.66151
BRD-K78513625	BRD-K78513625	NA	+	1	0.000125463	3.66131
BRD-K78777980	BRD-K78777980	NA	+	3	0.000127057	3.65808
BRD-A50454580	SUDAHWBOROXANE-UHFFFAOYSA-N	MAP2K1	+	13	0.000128198	3.65579
BRD-K19433082	CHEMBL1269896	NA	+	8	0.000129195	3.6538
BRD-K98426715	Tubacin	HDAC6	+	8	0.000129798	3.6526
BRD-K54729370	BRD-K54729370	NA	+	1	0.00013309	3.64617
BRD-K51608872	SMR000076922	NA	+	21	0.000133377	3.64561
BRD-K29582677	Flunarizine	CACNA1G, CACNA1H	+	8	0.000136028	3.64055
BRD-K93095519	SJ 172550	MDM4	+	29	0.000138775	3.6354
BRD-K17823458	RG7227, ITMN-191, RO5190591, 850876-88-9	NA	+	8	0.000140248	3.63268
BRD-K22449070	CHEMBL1705549	NA	+	6	0.000141417	3.63054
BRD-K21786893	CHEMBL2141431	NA	+	4	0.000142159	3.62919
BRD-K45932120	BRD-K45932120	NA	+	1	0.000142903	3.62784
BRD-K34154330	Tracazolate	GABRA1	+	13	0.0001439	3.62604
BRD-K70748405	SA-103123	NA	+	13	0.000143987	3.62588
BRD-K22828860	BRD-K22828860	NA	+	6	0.000145001	3.62407
BRD-K61314889	IWR-1-ENDO	TNKS, TNKS2	+	44	0.000146148	3.62203
BRD-K81945689	BRD-K81945689	NA	+	1	0.000148468	3.61796
BRD-K86856088	UNC0638	NA	+	68	0.00015637	3.60451
BRD-K76882924	BRD-K76882924	NA	+	3	0.000159608	3.59918
BRD-K32035967	BRD-K32035967	NA	+	1	0.000159993	3.59856
BRD-A40560522	MLS002703291	NA	+	2	0.00016202	3.59528
BRD-K03194608	BRD-K03194608	NA	+	2	0.000162414	3.59465
BRD-K31647448	CHEMBL3184382	NA	+	1	0.000162645	3.59428
BRD-K53815609	Rivafurazon	NA	+	2	0.000165734	3.58938
BRD-K45056194	BRD-K45056194	NA	+	1	0.000167468	3.58666
BRD-K74284736	CHEMBL287327	NA	+	3	0.000169223	3.58394
BRD-M58473998	Methylpromazine	HRH1	+	1	0.000169298	3.58383
BRD-K38725747	BRD-K38725747	NA	+	4	0.000169872	3.58294
BRD-A61304759	SCHEMBL16226502	HSP90AA1	+	174	0.000171636	3.58024
BRD-U37487928	GGTI-2133	NA	+	4	0.000171954	3.57976
BRD-K90970920	BRD-K90970920	NA	+	7	0.000173319	3.57769
BRD-K54046891	BRD-K54046891	NA	+	2	0.000175623	3.57424
BRD-K81538844	6-(2-Fluorobenzyl)-2,4-dimethyl-4,6-dihydro-5H-thieno[2',3':4,5]pyrrolo[2,3-d]pyridazin-5-one	NA	+	3	0.000175683	3.57415
BRD-A58767537	C24H25CLFN5O3	EGFR, ERBB2, ERBB4	+	130	0.000178255	3.57035
BRD-K78544941	BRD-K78544941-001-01-9	NA	+	3	0.000178528	3.56995
BRD-K59633790	VU0420363-1	NA	+	8	0.000181353	3.56583
BRD-K42918627	EX-8678	NA	+	178	0.00018158	3.5655
BRD-K29312193	BRD-K29312193	NA	+	1	0.00018521	3.56031
BRD-K68407802	WHI-P97	JAK3	+	132	0.000187833	3.55661
BRD-K89627562	BRD-K89627562	NA	+	1	0.000188572	3.55558
BRD-K21389281	BRD-K21389281	NA	+	1	0.000189815	3.55385
BRD-K73907604	SA-1920687	NA	+	5	0.000190981	3.55224
BRD-K53582057	BRD-K53582057	NA	+	3	0.000193505	3.54879
BRD-K79554012	SR-03000001971	NA	+	8	0.000193647	3.54859
BRD-K72539944	BRD-K72539944	NA	+	5	0.000197444	3.54348
BRD-K97165733	BRD-K97165733	NA	+	1	0.000202149	3.53726
BRD-K99311962	BRD-K99311962	NA	+	2	0.000206003	3.53227
BRD-K05671817	BRD-K05671817	NA	+	1	0.000208847	3.52864
BRD-A88504692	ST50850895	NA	+	7	0.0002095	3.52782
BRD-K74514084	Pazopanib	KDR, KIT, FLT1, FLT4, PDGFRB, PDGFRA, CSF1R, LCK, FGFR3, FGFR1, ITK	+	161	0.000213211	3.52317
BRD-K56176052	BRD-K56176052	NA	+	3	0.000214293	3.52183
BRD-K10481964	AC1OEAWH	ESR1	+	1	0.000214519	3.52155
BRD-A84282119	Rimantadine	NA	+	1	0.000214769	3.52124
BRD-K68158690	CHEMBL1551303	NA	+	3	0.000214846	3.52114
BRD-K53011428	N-(3-Chloro-4-fluorophenyl)-5-(pyridin-4-yl)-1,3,4-thiadiazol-2-amine	NA	+	7	0.000218405	3.51678
BRD-K87765798	BRD-K87765798	NA	+	2	0.000219053	3.516
BRD-K41280229	BRD-K41280229	NA	+	1	0.000237385	3.4946
BRD-K06209369	BRD-K06209369	NA	+	1	0.000239255	3.49251
BRD-K10225413	BRD-K10225413	NA	+	1	0.000239477	3.49226
BRD-K17996849	SA-1939007	NA	+	10	0.000243015	3.48834
BRD-K62768020	BRD-K62768020	NA	+	7	0.000245868	3.48522
BRD-K32795028	Benzylimidazole	NA	+	6	0.000250327	3.48041
BRD-K42634310	BRD-K42634310	NA	+	1	0.0002589	3.47137
BRD-K74489738	BRD-K74489738	NA	+	4	0.000262937	3.46722
BRD-A72163687	AC1MFWN2	NA	+	2	0.000264511	3.46561
BRD-K04371396	BRD-K04371396	NA	+	1	0.000266208	3.46389
BRD-K83600073	BRD-K83600073	NA	+	2	0.000269759	3.46033
BRD-K19593010	BRD-K19593010	NA	+	6	0.000275629	3.45453
BRD-K51358551	BRD-K51358551	NA	+	1	0.000276108	3.45406
BRD-K40831222	AC1NUQQY	NA	+	2	0.000276721	3.45346
BRD-K81144366	Moxisylyte	NA	+	20	0.000277872	3.45234
BRD-K33095226	SA-85377	NA	+	9	0.000278166	3.45206
BRD-K24610782	N-Nitrosodiethylamine	NA	+	2	0.000282263	3.44811
BRD-K90149465	CHEMBL2358157	NA	+	2	0.000283212	3.4472
BRD-K91987625	AC1NZGSN	NA	+	6	0.000286236	3.44433
BRD-K03130528	BRD-K03130528	NA	+	1	0.000287852	3.44281
BRD-K40738845	BMS-777607	MET, AXL, MERTK, MST1R, TYRO3	+	121	0.000291559	3.43935
BRD-K23875128	3-(4-Pyridyl)indole	ROCK1	+	77	0.0002923	3.43866
BRD-A95944315	SUGA2_000113	NA	+	4	0.000292836	3.43816
BRD-K33159591	MLS002264390	NA	+	3	0.000301734	3.43005
BRD-K73394555	Oxolinic acid	NA	+	3	0.000306184	3.42608
BRD-K89338967	BRD-K89338967	NA	+	1	0.000306963	3.42539
BRD-K97440753	Dihydroergocristine	ADRA1A, ADRB1, DRD1, DRD2, DRD3, DRD4, DRD5, HTR1A, HTR2A, HTR3A, HTR4, HTR5A, HTR6, HTR7	+	13	0.000307571	3.42485
BRD-K33384411	BRD-K33384411	NA	+	4	0.000308846	3.42372
BRD-K44549295	BRD-K44549295	NA	+	1	0.000312793	3.42027
BRD-K13896696	BRD-K13896696	NA	+	1	0.000313579	3.41959
BRD-K70557564	Zosuquidar	ABCB1	+	28	0.0003166	3.41698
BRD-K58223721	2,4-Dihydroxyphenylacetyl-l-asparagine	NA	+	1	0.000318812	3.41508
BRD-K03176945	CBKINASE1_008949	NA	+	6	0.000321388	3.41289
BRD-K60873020	BRD-K60873020	NA	+	1	0.00032542	3.40949
BRD-K87426499	SCHEMBL6463149	CASP3	+	9	0.000328404	3.407
BRD-K46883633	SA-1937536	NA	+	2	0.000331031	3.40483
BRD-K57732441	BRD-K57732441	NA	+	7	0.000340975	3.39674
BRD-K45888792	(-)-Huperzine a	ACHE	+	3	0.000348727	3.39058
BRD-K93971872	SA-84902	NA	+	6	0.000349627	3.38987
BRD-A16581344	AC1MG5Y0	NA	+	7	0.000355767	3.3851
BRD-K73602693	BRD-K73602693	NA	+	5	0.000363898	3.37889
BRD-K41931739	BRD-K41931739	NA	+	4	0.000366671	3.3768
BRD-K94979678	MLS003128853	NA	+	5	0.00036793	3.37586
BRD-K84803513	BRD-K84803513	NA	+	4	0.000371068	3.37352
BRD-K75903201	2-Bromo-n-[3-(pentanoylamino)phenyl]benzamide	NA	+	10	0.000372068	3.37278
BRD-K94920105	DR 2313	NA	+	15	0.000372391	3.37254
BRD-K14302652	BRD-K14302652	NA	+	2	0.00038213	3.36542
BRD-K26838195	Allitinib	NA	+	86	0.00038349	3.36444
BRD-K61260096	BRD-K61260096	NA	+	1	0.000390348	3.35955
BRD-K64326023	BRD-K64326023	NA	+	2	0.00039323	3.35752
BRD-K26134695	Calpeptin	NA	+	9	0.000395737	3.35576
BRD-K77444669	BRD-K77444669	NA	+	1	0.000397947	3.35422
BRD-K51575138	TPCA-1	IKBKB	+	173	0.000398503	3.35383
BRD-K05002121	MLS003568140	NA	+	7	0.000400432	3.3525
BRD-A84102390	BCB03_000263	NA	+	4	0.000403571	3.35033
BRD-K54074847	BRD-K54074847	NA	+	1	0.000407212	3.34785
BRD-K67174588	2-(4-(4-Chloro-1,2-diphenylbut-1-en-1-yl)phenoxy)-n,n-dimethylethanamine	ESR1	+	41	0.000407622	3.34757
BRD-A08255417	Famprofazone	NA	+	2	0.000409113	3.34655
BRD-K36264978	ZINC01037816	NA	+	4	0.000412211	3.34446
BRD-K52012504	BRD-K52012504	NA	+	1	0.000412212	3.34446
BRD-A68739437	SCHEMBL618594	NA	+	113	0.000416863	3.34135
BRD-K32580836	SMR001317718	NA	+	3	0.000418822	3.34005
BRD-K99487580	SCHEMBL15635152	NA	+	2	0.00041926	3.33976
BRD-K64610608	MLS003179190	CASP3	+	14	0.000425702	3.33552
BRD-K68211814	BRD-K68211814	NA	+	9	0.000427453	3.33438
BRD-K07125273	BRD-K07125273	NA	+	8	0.000431554	3.33172
BRD-K70595737	BRD-K70595737	NA	+	1	0.000435429	3.32923
BRD-K78075916	Nor2-Chlorpromazine	NA	+	7	0.000450544	3.31972
BRD-K63828191	Raloxifene	ESR1, ESR2	+	142	0.000456672	3.31594
BRD-K60202068	MLS001060859	NA	+	3	0.000462357	3.31248
BRD-K28392481	AZD4547	NA	+	116	0.000467435	3.30943
BRD-K99842945	BRD-K99842945	NA	+	8	0.000467755	3.30924
BRD-K44887903	BRD-K44887903	NA	+	7	0.000476087	3.30429
BRD-A81233518	Glycopyrrolate	CHRM1, CHRM3, CHRM2	+	24	0.000477479	3.30347
BRD-K24383920	BRD-K24383920	NA	+	3	0.000480508	3.3017
BRD-K09997269	AC1NSIF7	NA	+	3	0.000481958	3.30085
BRD-K23774426	AC1NIIH8	NA	+	2	0.000482818	3.30035
BRD-K36773541	BRD-K36773541	NA	+	1	0.000490322	3.29602
BRD-K20758354	BRD-K20758354	NA	+	1	0.000511751	3.28399
BRD-K12182524	BRD-K12182524	NA	+	2	0.000511885	3.28391
BRD-K81543190	BRD-K81543190	NA	+	1	0.000514268	3.2826
BRD-K19402218	MLS005000120	NA	+	1	0.000522946	3.27788
BRD-K65240553	BRD-K65240553	NA	+	1	0.000525721	3.27639
BRD-K20526256	HG-14-10-04	NA	+	92	0.000530292	3.27394
BRD-K33226370	BRD-K33226370	NA	+	2	0.000532113	3.27297
BRD-K46980879	BRD-K46980879	NA	+	1	0.00053602	3.2709
BRD-K14636731	BRD-K14636731	NA	+	5	0.000536419	3.27069
BRD-K87854506	BRD-K87854506	NA	+	2	0.000537062	3.27036
BRD-K94176593	TWS 119	GSK3B	+	137	0.000541597	3.26798
BRD-K11577993	BRD-K11577993	NA	+	1	0.000543463	3.267
BRD-K58300809	BRD-K58300809	NA	+	1	0.000548418	3.26443
BRD-K30194621	BRD-K30194621	NA	+	7	0.000553861	3.26163
BRD-K17686770	BRD-K17686770	NA	+	2	0.000557157	3.25995
BRD-K25608435	BRD-K25608435	NA	+	4	0.000557335	3.25986
BRD-K77171813	Proxyfan	HRH3	+	3	0.000559327	3.25885
BRD-A16700644	AC1NWAO0	ADRB2	+	6	0.000559792	3.25861
BRD-K32569202	SA-440772	NA	+	3	0.000560062	3.25848
BRD-K75990896	BRD-K75990896	NA	+	1	0.000574368	3.25131
BRD-K58033375	BRD-K58033375	NA	+	1	0.000576875	3.25007
BRD-K06652922	MLS-0435557.0001	NA	+	7	0.000578065	3.24949
BRD-K28040935	BRD-K28040935	NA	+	6	0.000580203	3.24844
BRD-K89055274	Alverine	NA	+	2	0.00058052	3.24828
BRD-K55341496	BRD-K55341496	NA	+	5	0.000585797	3.24571
BRD-K47804338	BRD-K47804338	NA	+	2	0.00059293	3.24226
BRD-K51490254	CHEMBL2381520	NA	+	7	0.000595245	3.24115
BRD-K89923877	Scopolamine hydrochloride	CHRM2, CHRM1, CHRM3, CHRM4	+	5	0.000598417	3.23963
BRD-K72772617	BRD-K72772617	NA	+	1	0.000599753	3.239
BRD-K26906367	MLS002264498	NA	+	3	0.000601821	3.23802
BRD-K82484347	GSK-J2	NA	+	82	0.000605018	3.2365
BRD-K94390774	BRD-K94390774	NA	+	7	0.000609516	3.23439
BRD-K73888531	CHEMBL3188250	NA	+	8	0.000610507	3.23393
BRD-K35854261	BRD-K35854261	NA	+	2	0.000614008	3.23229
BRD-K29451642	BRD-K29451642	NA	+	4	0.000615437	3.23163
BRD-K51368944	BRD-K51368944	NA	+	1	0.000617612	3.23062
BRD-K83920942	BRD-K83920942	NA	+	2	0.000618928	3.23001
BRD-K46272620	Valyltryptophan	NA	+	8	0.000621377	3.22888
BRD-K92193792	UNII-P41PML4GHR	HRH2	+	2	0.000622819	3.22822
BRD-K46965430	BRD-K46965430	NA	+	2	0.000625955	3.22678
BRD-K98822179	BRD-K98822179	NA	+	4	0.000630882	3.22454
BRD-K35514965	SCHEMBL2557982	NA	+	5	0.000639608	3.2206
BRD-K16057611	SAN1_014122	NA	+	8	0.00063987	3.22048
BRD-K23781896	BRD-K23781896	NA	+	2	0.000651742	3.21521
BRD-K88708949	6-Methyl-n,4-diphenylquinazolin-2-amine	NA	+	9	0.000663789	3.20995
BRD-K25755601	BRD-K25755601	NA	+	1	0.000664125	3.20981
BRD-K44421266	CHEMBL2143203	NA	+	1	0.000667263	3.20845
BRD-K52735702	Cefdinir	NA	+	4	0.000680729	3.2027
BRD-K32381042	BRD-K32381042	NA	+	2	0.000686357	3.20033
BRD-K14116214	Sulfamonomethoxine	NA	+	2	0.000689709	3.19892
BRD-K07395346	BRD-K07395346	NA	+	7	0.000690482	3.1986
BRD-K80184735	KUC104240N	NA	+	2	0.000691683	3.1981
BRD-K47244735	AC1OF4PU	PGR, CYP17A1, NR3C2	+	1	0.000699801	3.19473
BRD-K15475572	AB00540134	NA	+	9	0.000702476	3.19363
BRD-K77432048	BRD32048	NA	+	38	0.000705806	3.19227
BRD-A68891053	1-[4-[3-(4-Fluorophenoxy)phenyl]but-3-en-2-yl]-1-hydroxyurea	ALOX5	+	13	0.000705872	3.19224
BRD-K47897830	BRD-K47897830	NA	+	1	0.000707632	3.19152
BRD-K01779529	Fluoropyruvate	NA	+	41	0.000707861	3.19143
BRD-K55591206	Epigalocatechin Gallate	FASN	+	71	0.000709678	3.19069
BRD-K48047626	BRD-K48047626	NA	+	2	0.000710272	3.19044
BRD-K61737877	Vegf receptor 2 kinase inhibitor iv	KDR	+	2	0.000715199	3.18845
BRD-K53414658	Tivozanib	FLT1, FLT4, KDR, KIT, PDGFRA, PDGFRB	+	177	0.00071967	3.18664
BRD-K34170797	CTK8E8566	NR1H4	+	12	0.000722352	3.18557
BRD-K84003657	BRD-K84003657	NA	+	2	0.000736699	3.17987
BRD-K82677201	SKF-83959	NA	+	19	0.000739677	3.1787
BRD-K86816409	CHEMBL2141366	NA	+	1	0.000743995	3.17702
BRD-K77925998	Quipazine	NA	+	14	0.000794297	3.15799
BRD-K24621485	BRD-K24621485	NA	+	9	0.000799621	3.15604
BRD-A12409803	6-(7-Hydroxy-6,7-dihydro-5H-pyrrolo[1,2-c]imidazol-7-yl)-n-methyl-2-naphthamide	CYP17A1	+	30	0.000803706	3.15456
BRD-K36490574	BRD-K36490574	NA	+	2	0.000803985	3.15446
BRD-K21549522	BRD-K21549522	NA	+	2	0.00081245	3.1514
BRD-K23961390	MLS003128821	NA	+	2	0.000813888	3.15088
BRD-K11187612	MLS001060818	NA	+	4	0.000814313	3.15073
BRD-K37323001	NCGC00161790-01	NA	+	2	0.000817258	3.14968
BRD-K62865272	BRD-K62865272	NA	+	1	0.000827888	3.1459
BRD-K20338176	Cefaclor		+	4	0.000836039	3.14303
BRD-K62965247	Tipifarnib	FNTA, FNTB, CHURC1-FNTB	+	71	0.000838918	3.14203
BRD-K29731656	ZINC05529866	HSD11B1, NR3C2	+	1	0.00084673	3.13931
BRD-K17754811	CHEMBL1882023	NA	+	7	0.000848995	3.13853
BRD-K94381355	MLS002264471	NA	+	2	0.000863102	3.13369
BRD-K36363294	I-BET151	NA	+	110	0.000873026	3.13034
BRD-K44363090	BRD-K44363090	NA	+	1	0.000882678	3.12711
BRD-K39732687	CHEMBL1890839	NA	+	2	0.000885347	3.12622
BRD-K97061094	Azacyclonol	NA	+	7	0.000900222	3.12132
BRD-K83322645	CHEMBL1788383	DRD2, SIGMAR1	+	7	0.000903827	3.12014
BRD-K30511626	BRD-K30511626	NA	+	8	0.000905764	3.11951
BRD-K99958302	BRD-K99958302	NA	+	1	0.000912715	3.11726
BRD-K85694079	BRD-K85694079	NA	+	7	0.000916434	3.11606
BRD-K44812652	FPA1_000042	NA	+	4	0.000917619	3.11568
BRD-A49906757	Hyoscine N-Oxide	CHRM2, CHRM1, CHRM3, CHRM4	+	7	0.000918511	3.11539
BRD-K63178889	2-Chloro-7-methoxy-10H-phenothiazine	NA	+	7	0.000940367	3.10845
BRD-K65093687	BRD-K65093687	NA	+	5	0.000948042	3.10604
BRD-K73789395	ZM336372	NA	+	52	0.000951095	3.10509
BRD-K54529596	Captopril	ACE	+	4	0.000957743	3.10303
BRD-K54671386	BRD-K54671386	NA	+	1	0.000958554	3.10278
BRD-K54704028	BAY 36-7620	GRM1	+	7	0.000985892	3.09445
BRD-A84045418	IN1549	NA	+	51	0.000986285	3.09433
BRD-K45153357	BRD-K45153357	NA	+	1	0.000988252	3.09374
BRD-K70301465	Ibrutinib (PCI-32765)	BTK	+	26	0.000988888	3.09355
BRD-K97492549	BRD-K97492549	NA	+	1	0.000996213	3.09136
BRD-K36596745	BRD-K36596745	NA	+	1	0.000996243	3.09135
BRD-K32069250	BRD-K32069250	NA	+	4	0.000996498	3.09127
BRD-K00695053	BRD-K00695053	NA	+	2	0.00100272	3.08942
BRD-K08663380	BRD-K08663380	NA	+	16	0.00101446	3.08597
BRD-A17757596	OPREA1_214521	NA	+	5	0.00102015	3.0843
BRD-K01477275	BRD-K01477275	NA	+	3	0.00102229	3.08368
BRD-K59539129	BRD-K59539129	NA	+	1	0.00102341	3.08335
BRD-K79239947	869288-64-2	NA	+	68	0.00102375	3.08326
BRD-K29345712	AC1O9BZM	NA	+	6	0.00102701	3.08231
BRD-K23589333	BRD-K23589333	NA	+	6	0.00102808	3.082
BRD-K46419649	U0126	NA	+	15	0.00103375	3.08036
BRD-K10466330	Avrainvillamide	NA	+	20	0.00106191	3.07235
BRD-K11468724	BRD-K11468724	NA	+	1	0.00106268	3.07213
BRD-A13084692	Troglitazone	PPARG	+	127	0.00106269	3.07213
BRD-K66876909	Linezolid	MAOA, MAOB,	+	27	0.00107315	3.0692
BRD-K09977233	ACON1_002097	NA	+	5	0.00108074	3.0671
BRD-A55962179	Omeprazole	ATP4A, ATP4B	+	19	0.00108098	3.06703
BRD-K40621224	Pentetic acid	NA	+	1	0.00108244	3.06663
BRD-K37883585	CHEMBL57427	NA	+	12	0.00108559	3.06576
BRD-K16761703	Sotrastaurin	PRKCZ, PRKCQ, PRKCE, PRKD3, PRKCA, PRKCD, PRKCG, PRKCB, PRKCH, PRKCI, PRKD1	+	20	0.00108631	3.06556
BRD-K91671201	CHEMBL567069	NA	+	4	0.00108694	3.06539
BRD-A72066420	Mifobate	PPARG	+	11	0.00108869	3.06491
BRD-K44541805	BRD-K44541805-001-01-1	NA	+	2	0.00109457	3.0633
BRD-K84085265	CG-930	MAPK8	+	25	0.00112232	3.0558
BRD-K11068374	BRD-K11068374	NA	+	1	0.00112948	3.05389
BRD-K32803351	BRD-K32803351	NA	+	1	0.00113357	3.05281
BRD-K98004941	BRD-K98004941	NA	+	11	0.00113623	3.0521
BRD-K70500696	ZINC06431970	NA	+	8	0.00114339	3.05021
BRD-K49098390	BRD-K49098390	NA	+	3	0.00115071	3.0483
BRD-A55609290	AC1LB5IQ	NA	+	5	0.00115876	3.0462
BRD-K24690302	Broad-Sai-609	NA	+	8	0.00115913	3.04611
BRD-A60070924	ST013886	ESR1, ESR2, NR1I2	+	23	0.00116231	3.04528
BRD-K05542495	4-Methoxy-2-(4-methoxyphenyl)quinazoline	NA	+	7	0.00117179	3.04284
BRD-K76359782	PRESTWICK3_001082	NA	+	1	0.00118669	3.03903
BRD-K88358234	Xaliproden	HTR1A	+	11	0.00118848	3.03858
BRD-K88172511	Naltrexone	OPRK1, OPRM1, OPRD1	+	10	0.00118861	3.03855
BRD-K10081616	BRD-K10081616	NA	+	1	0.00122854	3.02858
BRD-K22127625	BRD-K22127625	NA	+	1	0.00123494	3.02701
BRD-K71552035	ZINC21991644	PGR	+	2	0.0012403	3.0257
BRD-K96285502	BRD-K96285502	NA	+	3	0.00124212	3.02525
BRD-K87634799	BRD-K87634799	NA	+	1	0.00124252	3.02516
BRD-K35568648	ALD1-H_001119	NA	+	4	0.00124719	3.02402
BRD-K32629755	BRD-K32629755	NA	+	1	0.00125085	3.02313
BRD-A92800748	TIE2 Kinase Inhibitor	NA	+	68	0.00126955	3.01864
BRD-K64099269	BRD-K64099269	NA	+	9	0.00127875	3.01645
BRD-K90544334	BRD-K90544334	NA	+	1	0.00129326	3.01303
BRD-K17645417	BRD-K17645417	NA	+	2	0.00130931	3.00929
BRD-K73368362	CHEMBL3182395	MAP2K5, MAPK7	+	86	0.00132885	3.00478
BRD-K78327149	BRD-K78327149	NA	+	2	0.00133151	3.00417
BRD-A07029265	Ipratropium	CHRM1, CHRM2, CHRM3, CHRM4	+	5	0.00134704	3.00065
BRD-K51544265	Cabozantinib	KDR, MET	+	115	0.00136298	2.99706
BRD-K58044374	SCHEMBL17515404	NA	+	11	0.00136361	2.99692
BRD-K15377376	BRD-K15377376	NA	+	3	0.00137174	2.99511
BRD-K89114227	BRD-K89114227	NA	+	1	0.00138348	2.99251
BRD-K26555669	BRD-K26555669	NA	+	1	0.00138786	2.99154
BRD-A02180903	SPECTRUM_000080	NR3C1	+	12	0.00138823	2.99146
BRD-A74771556	SMP2_000006	NA	+	4	0.00140988	2.98673
BRD-K76969307	CHEMBL1950303	NA	+	58	0.00141846	2.98488
BRD-K45770447	ZINC43393638	CYP2B6	+	2	0.00141865	2.98484
BRD-K00859168	AC1LHZKN	NA	+	8	0.00142618	2.98322
BRD-K35586044	Yohimbine	ADRA2A, ADRA2C, ADRA2B, HTR1A, HTR1B, HTR1D, HTR2B	+	10	0.00143451	2.98143
BRD-K29097491	BRD-K29097491	NA	+	3	0.00150644	2.96642
BRD-K75152103	MLS003129908	NA	+	1	0.00152068	2.96353
BRD-K28112517	MLS000063560	NA	+	22	0.00152613	2.96243
BRD-K37413063	2-(2,5-Dimethoxyphenylcarbamoyl)phenyl acetate	NA	+	10	0.00152871	2.96191
BRD-K22503835	Scriptaid	HDAC1	+	45	0.00153016	2.96161
BRD-K92778217	Mefenamic acid	PTGS2, PTGS1	+	8	0.0015374	2.96016
BRD-K79511609	2-Chloroadenosine	NA	+	8	0.00154678	2.95829
BRD-K46585355	Diplosalsalate	NA	+	1	0.00155633	2.95639
BRD-A70514680	Articaine	SCN1A, SCN2A, SCN3A, SCN4A, SCN5A, SCN7A, SCN8A, SCN9A, SCN10A, SCN11A	+	4	0.00156808	2.95407
BRD-K22905567	BRD-K22905567	NA	+	2	0.0015779	2.95214
BRD-K71835137	172516-45-9	NA	+	10	0.00158113	2.95151
BRD-K28636199	BRD-K28636199	NA	+	5	0.00158763	2.95024
BRD-K80065513	BRD-K80065513	NA	+	1	0.00159143	2.9495
BRD-K75911534	SU14813	NA	+	22	0.00159607	2.9486
BRD-K28774715	MLS001150507	NA	+	9	0.00160762	2.94637
BRD-A62035778	Scopolamine	CHRM2, CHRM1, CHRM3, CHRM4	+	22	0.00162193	2.94363
BRD-K04833372	GSK-1904529A	IGF1R, INSR	+	121	0.00163381	2.94137
BRD-K67445247	Flurofamide	NA	+	6	0.00165155	2.93803
BRD-K84677391	FPA1_000301	NA	+	8	0.00165441	2.93749
BRD-K24656285	Farnesol	MAOB	+	8	0.00165682	2.93704
BRD-K80926963	BRD-K80926963	NA	+	2	0.00168421	2.93195
BRD-K08109215	GSK 525762A	NA	+	145	0.00169999	2.92905
BRD-K85667213	BRD-K85667213	NA	+	2	0.00171313	2.92666
BRD-K72219469	BRD-K72219469	NA	+	4	0.00171911	2.92557
BRD-K03644600	BRD-K03644600	NA	+	1	0.00172617	2.9243
BRD-K19399946	BRD-K19399946	NA	+	1	0.00173657	2.92243
BRD-K55127134	Fluphenazine	DRD2, DRD1	+	51	0.00174083	2.92166
BRD-K50011261	BRD-K50011261	NA	+	4	0.00174991	2.92004
BRD-K63301075	BRD-K63301075	NA	+	2	0.00175143	2.91977
BRD-K46666779	BRD-K46666779	NA	+	5	0.00175726	2.91874
BRD-K40224283	MLS-0390843.0001	NA	+	7	0.00175877	2.91847
BRD-A68723818	Brompheniramine	HRH1	+	17	0.00179231	2.91258
BRD-K85383046	IAA-94	NA	+	5	0.00179597	2.91194
BRD-K92978552	BRD-K92978552	NA	+	2	0.00180008	2.91122
BRD-K50521229	BRD-K50521229	NA	+	5	0.00180922	2.90964
BRD-K59332007	Linopirdine	KCNQ2, KCNQ3	+	23	0.00181394	2.90883
BRD-K95785537	PP 2	SRC, LCK	+	20	0.00181958	2.90786
BRD-K27367875	BRD-K27367875	NA	+	1	0.00183502	2.90521
BRD-K03522229	BRD-K03522229-001-01-8	NA	+	3	0.00183776	2.90475
BRD-K24754728	BRD-K24754728	NA	+	8	0.00183893	2.90455
BRD-K85449516	MLS003129502	NA	+	2	0.00184247	2.90394
BRD-K79260617	BRD-K79260617	NA	+	2	0.00184293	2.90387
BRD-K69458799	Nor-1-Promazine	NA	+	1	0.00184439	2.90362
BRD-K29107232	Broad-Sai-595	NA	+	29	0.00186193	2.90065
BRD-K02519835	BRD-K02519835	NA	+	2	0.00187412	2.89861
BRD-K89225759	Cuneatin Methyl Ether	NA	+	4	0.00187893	2.8978
BRD-K86301799	Dipyridamole	PDE5A, ADA, PDE10A, PDE4A, PDE7B, PDE8A, PDE8B, SLC29A1, PDE3A, PDE6H, PDE6G, PDE2A, PDE7A, PDE1A, PDE9A, PDE6B, PDE4D, PDE4B, PDE6D, PDE6A, PDE3B, PDE6C, PDE1B, PDE4C, PDE1C	+	21	0.00188816	2.89627
BRD-K26631510	BRD-K26631510	NA	+	2	0.00190024	2.89426
BRD-A41692738	TGX 221	PIK3CB	+	80	0.00190031	2.89425
BRD-K22663811	BRD-K22663811	NA	+	5	0.00190405	2.89364
BRD-K96274284	PK04_181167	NA	+	6	0.00190446	2.89357
BRD-K44011183	BRD-K44011183	NA	+	1	0.00190868	2.89287
BRD-K37340241	FPA1_000240	NA	+	5	0.00191027	2.89261
BRD-K65778372	BRD-K65778372	NA	+	2	0.00191286	2.89219
BRD-A79314293	AC1LA7UC	NA	+	2	0.00193371	2.88878
BRD-K05032830	BRD-K05032830	NA	+	1	0.00195185	2.88584
BRD-K21636276	SA-90024	NA	+	3	0.0019747	2.88218
BRD-K78380744	BRD-K78380744	NA	+	1	0.00197758	2.88172
BRD-K74428993	BRD-K74428993	NA	+	2	0.00197803	2.88164
BRD-K99395085	BRD-K99395085	NA	+	2	0.00199311	2.87925
BRD-K27239120	BRD-K27239120-001-01-1	NA	+	8	0.00200588	2.87724
BRD-A72075775	Iopromide	NA	+	1	0.00201636	2.87559
BRD-K74236984	UNC-0321	EHMT2	+	18	0.00203849	2.87214
BRD-K15790516	BRD-K15790516	NA	+	3	0.00204421	2.87126
BRD-A13346522	MLS002725683	NA	+	9	0.00206017	2.8688
BRD-K18074178	CHEMBL1905358	NA	+	6	0.00206152	2.86859
BRD-K02117849	BRD-K02117849	NA	+	5	0.00206253	2.86844
BRD-K54208592	Carbaril	NA	+	1	0.0020759	2.86639
BRD-A82913781	AO-081/15245014	NA	+	15	0.00209007	2.86424
BRD-K16195444	Oxymetazoline	ADRA1A, ADRA2A, ADRA1B, ADRA1D, ADRA2B, ADRA2C	+	15	0.00209321	2.86376
BRD-K63375110	BRD-K63375110	NA	+	2	0.00209381	2.86367
BRD-K87113270	ARG-TCRUZI2-9	NA	+	4	0.00210139	2.86253
BRD-K40708745	BRD-K40708745	NA	+	1	0.002107	2.86168
BRD-K31315646	BRD-K31315646	NA	+	7	0.00212066	2.85963
BRD-K31774852	BRD-K31774852	NA	+	1	0.00212142	2.85952
BRD-K06311439	CHEMBL1863653	NA	+	6	0.00212737	2.85863
BRD-K10855750	MLS002607737	NA	+	5	0.00213087	2.85811
BRD-K82484965	Carmoxirole	DRD2	+	6	0.00214435	2.85611
BRD-K52651393	BRD-K52651393	NA	+	1	0.00214616	2.85584
BRD-K84838433	BRD-K84838433	NA	+	2	0.00215464	2.85459
BRD-K79153888	BRD-K79153888	NA	+	2	0.00216749	2.8527
BRD-K42056004	BRD-K42056004	NA	+	1	0.00218103	2.85072
BRD-K60132694	ZINC04025286	NA	+	1	0.00219647	2.84847
BRD-K86631041	ASN 04482680	NA	+	11	0.00220076	2.84785
BRD-K00954209	AC1LPE6W	NA	+	12	0.00221492	2.84581
BRD-K71480163	GDC-0068	NA	+	30	0.00221752	2.84544
BRD-K93763244	BRD-K93763244	NA	+	2	0.00223162	2.84342
BRD-K39894071	BRD-K39894071	NA	+	1	0.00223867	2.84241
BRD-K61105081	CHEMBL2359459	NA	+	13	0.00224325	2.84176
BRD-K13217265	BRD-K13217265	NA	+	4	0.00224864	2.841
BRD-K66149578	BRD-K66149578	NA	+	1	0.00225164	2.84057
BRD-A72390365	sn-Glycero-3-phosphocholine	NA	+	23	0.0022703	2.83794
BRD-A85025557	CHEMBL472694	GABBR1, GABBR2, SLC52A2	+	9	0.00229053	2.83511
BRD-K83636919	Entacapone	COMT	+	3	0.00229307	2.83475
BRD-K36910796	BRD-K36910796	NA	+	6	0.00229555	2.83441
BRD-K18273607	MLS003129189	NA	+	2	0.00231015	2.83238
BRD-A92585442	AC1NOPAJ	NR3C2	+	2	0.00231414	2.83183
BRD-K99638197	BRD-K99638197	NA	+	1	0.00231559	2.83163
BRD-K68645163	SA-1463838	NA	+	4	0.00232141	2.83082
BRD-K11883928	BRD-K11883928	NA	+	4	0.0023263	2.83015
BRD-A72988804	Tiaprofenic acid	PTGS2, PTGS1	+	3	0.00235359	2.82642
BRD-K19290969	10-Methylphenothiazin-3-amine	NA	+	4	0.00236858	2.82438
BRD-A49172652	Dexlansoprazole	ATP4A, ATP4B	+	8	0.00238331	2.8224
BRD-K23499943	17-DMAG (Alvespimycin) HCl	NA	+	42	0.00240435	2.81958
BRD-K37513668	BRD-K37513668	NA	+	1	0.00241653	2.81796
BRD-K53545112	Cnqx	GRIA1	+	2	0.00241815	2.81774
BRD-K57169635	Dacomitinib	EGFR, ERBB2, ERBB3, ERBB4	+	110	0.00243984	2.81487
BRD-K06890060	ALDA 1	ALDH2	+	26	0.00245288	2.81316
BRD-K57607987	BRD-K57607987	NA	+	1	0.0024599	2.81224
BRD-A24122750	Saclofen	NA	+	5	0.0024605	2.81216
BRD-K92441787	Bexarotene	RXRA, RXRB, RXRG	+	30	0.0024752	2.81024
BRD-K26327304	BRD-K26327304	NA	+	3	0.00248096	2.8095
BRD-K02037345	SA-1457169	NA	+	4	0.00248179	2.80939
BRD-K59067695	C28H30CIN5O4S	MET	+	28	0.00248278	2.80926
BRD-K88361133	BRD-K88361133	NA	+	1	0.00249308	2.80793
BRD-K24053449	BRD-K24053449	NA	+	5	0.002494	2.80781
BRD-K85580817	BRD-K85580817	NA	+	1	0.00251811	2.80471
BRD-K35468072	BRD-K35468072	NA	+	1	0.00253712	2.80228
BRD-K99017327	BRD-K99017327	NA	+	4	0.00254124	2.80176
BRD-K41354272	BRD-K41354272	NA	+	1	0.00256969	2.79817
BRD-K55896440	BRD-K55896440	NA	+	2	0.00257971	2.79691
BRD-K70852733	BRD-K70852733	NA	+	2	0.00260182	2.79415
BRD-K51967704	BIIB 021	HSP90AA1	+	59	0.00261117	2.79299
BRD-K12513978	Fenbufen	PTGS1, PTGS2	+	8	0.00261754	2.7922
BRD-K61779668	BRD-K61779668	NA	+	6	0.00261902	2.79202
BRD-K42960120	BRD-K42960120	NA	+	1	0.00262336	2.79148
BRD-K91899208	BRD-K91899208	NA	+	1	0.00263331	2.79026
BRD-K19477839	SGX-523	MET	+	72	0.00265761	2.78728
BRD-K58618158	SR-02000000346	NA	+	8	0.00269898	2.78227
BRD-A71816415	AC1O9ATU	HMGCR	+	3	0.00270527	2.78152
BRD-K29983336	N-(3-Fluoro-4-((7-methoxyquinolin-4-yl)oxy)phenyl)-1-(2-hydroxy-2-methylpropyl)-5-methyl-3-oxo-2-phenyl-2,3-dihydro-1H-pyrazole-4-carboxamide	NA	+	77	0.0027292	2.77866
BRD-K79873567	BRD-K79873567	NA	+	4	0.00274149	2.7772
BRD-K22642889	BRD-K22642889	NA	+	1	0.00276011	2.775
BRD-K50018155	RS 67506	HTR4	+	6	0.00276184	2.77479
BRD-K33755346	BRD-K33755346	NA	+	1	0.00278753	2.77178
BRD-K03814443	SA-423131	NA	+	13	0.00279897	2.77045
BRD-K53861829	BRD-K53861829	NA	+	1	0.00287977	2.76117
BRD-K38698447	MLS002474103	NA	+	6	0.00289818	2.75908
BRD-K09623383	CHEMBL2358058	NA	+	1	0.00292168	2.75644
BRD-K07161233	MLS000332706	NA	+	5	0.00295873	2.75232
BRD-K44094599	FK-506	FKBP1A	+	6	0.00296835	2.75126
BRD-K65997856	BRD-K65997856	NA	+	6	0.00298749	2.74915
BRD-K02313433	AC1MCK56	NA	+	4	0.00299496	2.74833
BRD-K32311154	Nifekalant	NA	+	5	0.00300068	2.74771
BRD-K95470847	BRD-K95470847	NA	+	1	0.00300152	2.74762
BRD-K57954781	6998-75-0	NA	+	8	0.00300831	2.74687
BRD-K25997353	MLS003128793	NA	+	2	0.00301074	2.74661
BRD-K10355322	AC1MOZHK	NA	+	2	0.00303543	2.74393
BRD-K81925854	Clocortolone	NR3C1	+	2	0.00303589	2.74388
BRD-M02190957	Metaproterenol	ADRB2	+	2	0.00304113	2.74331
BRD-K71106091	FLUDARABINE PHOSPHATE	RRM2B, RRM2, RRM1, POLA1, POLD1, POLE	+	18	0.0030764	2.73952
BRD-K05775306	AN-465/42889161	NA	+	2	0.00308312	2.73881
BRD-K70492429	BRD-K70492429	NA	+	3	0.00308852	2.73823
BRD-K46625679	MW-STK33-97	NA	+	28	0.00310771	2.73619
BRD-A01999384	Triazolothiadiazine, 41	NA	+	9	0.00311546	2.73538
BRD-K00532621	Midazolam	GABRQ, GABRB3, GABRA1, GABRA4, GABRD, GABRA5, GABRG3, GABRE, GABRG1, GABRA3, GABRP, GABRB2, GABRG2, GABRB1, GABRA6, GABRA2	+	6	0.0031394	2.73285
BRD-K08412560	BRD-K08412560	NA	+	2	0.00316702	2.72997
BRD-K80315159	Tesmilifene	NA	+	7	0.00317873	2.72875
BRD-A67438293	Treprostinil	PTGIR	+	7	0.0031919	2.72739
BRD-K44893543	CHEMBL1728581	NA	+	6	0.00321235	2.72528
BRD-K41868777	W 5	NA	+	3	0.0032335	2.72311
BRD-K65037509	BRD-K65037509	NA	+	3	0.00323884	2.72257
BRD-K65389993	STK721917	NA	+	14	0.00325579	2.72084
BRD-K14395638	ST50851003	NA	+	7	0.00329501	2.71688
BRD-K08703257	3-Aminobenzamide	NA	+	38	0.00330859	2.71552
BRD-A59808129	BRD-A59808129-001-01-7	NR1H4, PGR, AR, NR3C1, NR3C2	+	11	0.00332289	2.71409
BRD-K19865807	BRD-K19865807	NA	+	2	0.00332618	2.71376
BRD-K89412540	BRD-K89412540	NA	+	1	0.00333659	2.71273
BRD-K24744176	SA-89210	NA	+	5	0.00334627	2.71177
BRD-K63385089	SA-85764	NA	+	1	0.00335739	2.71067
BRD-K68756823	FR-180204	MAPK1, MAPK3	+	103	0.00336566	2.70985
BRD-K74189021	CHEMBL2158275	NA	+	4	0.00336578	2.70984
BRD-K66448556	CHEMBL1270607	NA	+	1	0.00338237	2.70821
BRD-K39356024	Pregnenolone Carbonitrile	NA	+	5	0.00339968	2.70651
BRD-K53839527	MLS003129537	NA	+	2	0.00340907	2.7056
BRD-K06692906	Gossypetin	NA	+	4	0.00341875	2.70466
BRD-K99912150	CID 57020413	NR1I2	+	1	0.00344249	2.70236
BRD-K57087594	BRD-K57087594	NA	+	3	0.00344794	2.70183
BRD-K32949592	STK205557	NA	+	6	0.00347314	2.69941
BRD-K74430258	NCGC00025321-01	NA	+	10	0.00348313	2.69845
BRD-K53978628	BRD-K53978628	NA	+	1	0.00348531	2.69824
BRD-K42823101	AC1MHNXZ	NA	+	2	0.00348942	2.69785
BRD-K60298771	SCHEMBL16980376	NA	+	12	0.00355798	2.69137
BRD-K48115423	2-(4-Methoxybenzylthio)-6-methylpyrimidin-4-ol	NA	+	4	0.00355817	2.69135
BRD-A93477898	Petcm	NA	+	1	0.00357994	2.68931
BRD-K10833576	SMR000033445	NA	+	2	0.00358978	2.6884
BRD-A64092382	Mexiletine	SCN5A, SCN1A, SCN2A, SCN3A, SCN4A, SCN7A, SCN8A, SCN9A, SCN10A, SCN11A	+	9	0.00359154	2.68824
BRD-K29648963	BRD-K29648963	NA	+	1	0.00360244	2.68722
BRD-A17448384	MLS001333211	NR3C1	+	7	0.00360753	2.68675
BRD-K28638920	BRD-K28638920	NA	+	1	0.00364496	2.6833
BRD-K85593835	CHEMBL2362357	NA	+	6	0.00364686	2.68313
BRD-K30436233	BRD-K30436233	NA	+	2	0.00366751	2.68124
BRD-K01806521	CHEMBL1270411	NA	+	5	0.00367075	2.68094
BRD-K97217923	CHEMBL2359909	NA	+	1	0.00368934	2.67925
BRD-K77953075	BRD-K77953075	NA	+	1	0.00369004	2.67919
BRD-K28772322	BRD-K28772322	NA	+	1	0.00372676	2.67587
BRD-K50974880	BRD-K50974880	NA	+	1	0.00375397	2.67343
BRD-K45435259	SCH-23390	DRD1, DRD5, HTR2C	+	21	0.00376465	2.67248
BRD-K75845944	BRD-K75845944	NA	+	8	0.00377685	2.67139
BRD-K89237706	Noscapine	SIGMAR1	+	2	0.00378053	2.67107
BRD-K70804088	BRD-K70804088	NA	+	4	0.00378767	2.67043
BRD-K95899059	LY-344864	HTR1F	+	1	0.00381414	2.66809
BRD-K28667196	Concneorine	NA	+	4	0.00381444	2.66807
BRD-K80043866	BRD-K00141503	NA	+	14	0.00386251	2.66386
BRD-K11432829	SA-1919875	NA	+	3	0.00386545	2.6636
BRD-A10188456	SPECTRUM_000898	NR3C1	+	17	0.00386632	2.66353
BRD-K93367411	MLS004683642	KEAP1	+	32	0.00388753	2.66168
BRD-K96839270	BRD-K96839270	NA	+	1	0.00388825	2.66162
BRD-K20075662	Betazole	HRH2	+	4	0.00390115	2.66051
BRD-K78232231	BRD-K78232231	NA	+	1	0.00391106	2.65965
BRD-A30395175	(R)-3-Carboxy-4-hydroxyphenylglycine	NA	+	3	0.00393834	2.65731
BRD-K19914944	BRD-K19914944	NA	+	11	0.00394015	2.65716
BRD-K53226837	Levcycloserine	NA	+	1	0.00396667	2.65489
BRD-K96688934	BRD-K96688934	NA	+	1	0.00396721	2.65485
BRD-K28945051	BRD-K28945051	NA	+	2	0.00397598	2.6541
BRD-A23290232	C26H38O6	NA	+	4	0.0039978	2.65226
BRD-K53592093	BRD-K53592093-001-01-3	NA	+	8	0.00402016	2.65037
BRD-K76926998	CID 75060880	NA	+	7	0.00403602	2.64904
BRD-K55713064	BRD-K55713064	NA	+	1	0.00404015	2.6487
BRD-K52662033	Lidocaine	SCN5A, SCN10A, SCN9A, SCN1A, SCN2A, SCN3A, SCN4A, SCN7A, SCN8A, SCN11A	+	16	0.00404122	2.64861
BRD-A28545468	SELEGILINE HYDROCHLORIDE	NA	+	8	0.00405828	2.64718
BRD-K97699469	SA-1458902	NA	+	4	0.00409761	2.64392
BRD-K94580036	CHEMBL1413238	NA	+	3	0.00417055	2.63794
BRD-K89383912	AC1MJZSK	NA	+	6	0.00417259	2.63778
BRD-K16034108	BRD-K16034108	NA	+	6	0.00417799	2.63734
BRD-K95885906	Hexamethoxyflavone	PIM1	+	7	0.00418866	2.63647
BRD-K06024458	N-Arachidonoyl-gaba (na-gaba)	NA	+	7	0.00423466	2.63276
BRD-K28180706	T5832551	NA	+	6	0.00423634	2.63263
BRD-K08727137	Alfadolone	NA	+	1	0.00425308	2.63129
BRD-K26171350	BRD-K26171350-001-01-8	HSD11B1, HSD11B2	+	1	0.00428234	2.62896
BRD-A95696066	Nisoxetine	SLC6A2	+	16	0.00429338	2.62808
BRD-K67013324	Luzindole	MTNR1B	+	7	0.00431467	2.6264
BRD-K08589866	CHEMBL3186197	IGF1R, INSR	+	32	0.00436898	2.62214
BRD-K56231354	1-(4-Methylphenyl)-1-(2-pyridyl)-3-pyrrolidino prop-1-ene	HRH1	+	3	0.00437977	2.6213
BRD-K68246261	BRD-K68246261	NA	+	1	0.00440241	2.61954
BRD-K64366758	CHEMBL3109370	NA	+	11	0.00440691	2.61919
BRD-K66357706	BRD-K66357706	NA	+	1	0.00442231	2.618
BRD-K77970970	BRD-K77970970	NA	+	2	0.00444375	2.61635
BRD-K18453942	VU0414833-2	NA	+	1	0.00444379	2.61635
BRD-K62762455	RU 58841	NA	+	11	0.00444629	2.61616
BRD-K50387473	XMD 8-92	MAPK7	+	120	0.00446896	2.61442
BRD-K79779816	BRD-K79779816	NA	+	5	0.00449082	2.61275
BRD-K71353154	BRD-K71353154	NA	+	1	0.00449303	2.61258
BRD-K49657628	Tyrphostin 23	EGFR	+	9	0.00452707	2.61
BRD-A47441220	Phosphomevalonic acid	NA	+	2	0.00455625	2.6078
BRD-K03763695	TUL_XIX002	NA	+	26	0.00461699	2.60327
BRD-K82091397	SB 239063	MAPK11, MAPK14	+	39	0.0046411	2.60148
BRD-K25311561	KU-55933	ATM	+	103	0.00465211	2.60067
BRD-K67789209	BRD-A02747686	NA	+	22	0.00465713	2.6003
BRD-K52208857	BRD-K52208857	NA	+	1	0.0047316	2.59485
BRD-K36353158	BRD-K36353158	NA	+	1	0.00475809	2.59293
BRD-U44700465	HG-5-88-01	COQ8B, EGFR	+	17	0.00476715	2.59228
BRD-K09631521	Thiotepa	CYP2B6, CYP3A4	+	13	0.00481855	2.58859
BRD-K70086257	AC1O9I2Y	NA	+	8	0.00482737	2.58796
BRD-K60239116	BRD-K60239116	NA	+	1	0.0048283	2.58789
BRD-K76425827	CHEMBL584481	NA	+	6	0.00484703	2.58656
BRD-K39168746	ZINC03849784	NA	+	1	0.00486649	2.58517
BRD-K84798689	BRD-K00144236	NA	+	13	0.00490028	2.58279
BRD-K02381115	MLS003370629	NA	+	5	0.00491862	2.5815
BRD-K58746048	BRD-K58746048-001-01-6	NA	+	3	0.00492849	2.58081
BRD-K05484452	SA-1939891	NA	+	2	0.00492895	2.58077
BRD-K61437861	BRD-K61437861	NA	+	1	0.00493806	2.58014
BRD-K68185250	BRD-K68185250	NA	+	1	0.00496054	2.57857
BRD-K30644784	BRD-K30644784	NA	+	1	0.00496844	2.57802
BRD-K95570609	BRD-K95570609	NA	+	2	0.00499925	2.57588
BRD-K59000771	BRD-K59000771	NA	+	1	0.00500621	2.5754
BRD-K93138145	BRD-K93138145	NA	+	2	0.00503173	2.57364
BRD-K55395145	Alimta	TYMS, DHFR, GART	+	19	0.00503727	2.57326
BRD-A57133233	Chlorcyclizine	HRH1	+	1	0.00508469	2.57002
BRD-K38055836	Ethamivan	NA	+	12	0.0050905	2.56962
BRD-K99300445	Antazoline	HRH1	+	1	0.00510369	2.56872
BRD-K84039354	BRD-K84039354	NA	+	5	0.00511072	2.56825
BRD-K19525698	2-Propenoic acid, 3-[4-(1H-imidazol-1-ylmethyl)phenyl]-, (z)-	TBXAS1	+	11	0.00514642	2.56583
BRD-K50755896	BRD-K50755896	NA	+	2	0.00516054	2.56488
BRD-K88682005	Chlorothiazide	SLC12A3, CA2	+	2	0.00518664	2.56313
BRD-K96134740	CPD000469235	NA	+	3	0.00518741	2.56308

[truncated: 1 more sheets: Table S11]
